# Supplementary material for: Comprehensive Analysis of Metabolic Genes in Breast Cancer Based on Multi-Omics Data
Source: Pathol Oncol Res. 2021 Aug 2;27:1609789. doi: 10.3389/pore.2021.1609789 (PMC8366497; doi:10.3389/pore.2021.1609789)
Supplement: Supplementary file 4 [file datasheet1.xlsx]

## Sheet: Supplementary table 1
Supplementary table 1: Basic information about metabolism-related genes
gene symbol	description	chromosome	start position	end position	band	Diff_expr	Survial_expr
A4GALT	alpha 1,4-galactosyltransferase (P blood group)	22	42692121	42721298	q13.2	no change	No Risk
A4GNT	alpha-1,4-N-acetylglucosaminyltransferase	3	138123713	138132390	q22.3	up-regulated	No Risk
AAAS	aladin WD repeat nucleoporin	12	53307456	53324864	q13.13	no change	No Risk
AACS	acetoacetyl-CoA synthetase	12	125065434	125143333	q24.31	no change	No Risk
AADAC	arylacetamide deacetylase	3	151814073	151828488	q25.1	up-regulated	No Risk
AADAT	aminoadipate aminotransferase	4	170060222	170091699	q33	no change	No Risk
AAK1	AP2 associated kinase 1	2	69457997	69674349	p13.3	no change	High Risk
AANAT	aralkylamine N-acetyltransferase	17	76453351	76470117	q25.1	up-regulated	No Risk
AASDH	aminoadipate-semialdehyde dehydrogenase	4	56338287	56387508	q12	no change	No Risk
AASDHPPT	aminoadipate-semialdehyde dehydrogenase-phosphopantetheinyl transferase	11	106075501	106098699	q22.3	no change	No Risk
AASS	aminoadipate-semialdehyde synthase	7	122064583	122144308	q31.32	no change	No Risk
AATK	apoptosis associated tyrosine kinase	17	81110487	81166221	q25.3	up-regulated	No Risk
ABAT	4-aminobutyrate aminotransferase	16	8674596	8784575	p13.2	down-regulated	Low Risk
ABCA1	ATP binding cassette subfamily A member 1	9	104781006	104928155	q31.1	up-regulated	No Risk
ABCA3	ATP binding cassette subfamily A member 3	16	2275881	2340746	p13.3	no change	No Risk
ABCA4	ATP binding cassette subfamily A member 4	1	93992834	94121148	p22.1	down-regulated	No Risk
ABCA8	ATP binding cassette subfamily A member 8	17	68867289	68955392	q24.2	down-regulated	No Risk
ABCB1	ATP binding cassette subfamily B member 1	7	87503017	87713323	q21.12	down-regulated	No Risk
ABCB11	ATP binding cassette subfamily B member 11	CHR_HSCHR2_1_CTG7_2	168939927	168953422		up-regulated	No Risk
ABCB4	ATP binding cassette subfamily B member 4	7	87401696	87480435	q21.12	up-regulated	No Risk
ABCB6	ATP binding cassette subfamily B member 6 (Langereis blood group)	2	219209772	219218994	q35	up-regulated	No Risk
ABCC1	ATP binding cassette subfamily C member 1	CHR_HSCHR16_1_CTG1	16034690	16228109		no change	No Risk
ABCC11	ATP binding cassette subfamily C member 11	16	48165773	48247568	q12.1	no change	No Risk
ABCC2	ATP binding cassette subfamily C member 2	10	99782640	99852594	q24.2	no change	High Risk
ABCC3	ATP binding cassette subfamily C member 3	17	50634777	50692253	q21.33	up-regulated	No Risk
ABCC4	ATP binding cassette subfamily C member 4	13	95019835	95301475	q32.1	no change	No Risk
ABCC5	ATP binding cassette subfamily C member 5	3	183919934	184017939	q27.1	no change	No Risk
ABCC8	ATP binding cassette subfamily C member 8	11	17392498	17476894	p15.1	no change	No Risk
ABCC9	ATP binding cassette subfamily C member 9	12	21797389	21942543	p12.1	no change	No Risk
ABCD1	ATP binding cassette subfamily D member 1	X	153724856	153744755	q28	up-regulated	No Risk
ABCD2	ATP binding cassette subfamily D member 2	12	39550033	39619803	q12	no change	Low Risk
ABCD3	ATP binding cassette subfamily D member 3	1	94418389	94518666	p21.3	down-regulated	No Risk
ABCG1	ATP binding cassette subfamily G member 1	21	42199689	42297244	q22.3	up-regulated	No Risk
ABCG2	ATP binding cassette subfamily G member 2 (Junior blood group)	4	88090150	88231628	q22.1	no change	No Risk
ABCG5	ATP binding cassette subfamily G member 5	2	43812472	43838865	p21	no change	No Risk
ABCG8	ATP binding cassette subfamily G member 8	2	43831942	43882988	p21	down-regulated	No Risk
ABHD12	abhydrolase domain containing 12, lysophospholipase	20	25294742	25390835	p11.21	no change	No Risk
ABHD14A-ACY1	ABHD14A-ACY1 readthrough	3	51974706	51989183	p21.2	down-regulated	No Risk
ABHD5	abhydrolase domain containing 5, lysophosphatidic acid acyltransferase	3	43690108	43734371	p21.33	no change	No Risk
ABHD6	abhydrolase domain containing 6, acylglycerol lipase	3	58237532	58295693	p14.3	no change	No Risk
ABL1	ABL proto-oncogene 1, non-receptor tyrosine kinase	9	130713016	130887675	q34.12	no change	No Risk
ABL2	ABL proto-oncogene 2, non-receptor tyrosine kinase	1	179099330	179229684	q25.2	no change	No Risk
ABO	ABO, alpha 1-3-N-acetylgalactosaminyltransferase and alpha 1-3-galactosyltransferase	CHR_HG2030_PATCH	133255585	133275349		no change	No Risk
ABTB2	ankyrin repeat and BTB domain containing 2	11	34150987	34358010	p13	down-regulated	No Risk
ACAA1	acetyl-CoA acyltransferase 1	3	38103129	38137242	p22.2	down-regulated	No Risk
ACAA2	acetyl-CoA acyltransferase 2	18	49782164	49813953	q21.1	no change	No Risk
ACACA	acetyl-CoA carboxylase alpha	CHR_HSCHR17_7_CTG4	37086456	37411442		no change	No Risk
ACACB	acetyl-CoA carboxylase beta	12	109116595	109268226	q24.11	no change	No Risk
ACAD10	acyl-CoA dehydrogenase family member 10	12	111686053	111757107	q24.12	no change	No Risk
ACAD11	acyl-CoA dehydrogenase family member 11	3	132558138	132660082	q22.1	up-regulated	High Risk
ACAD8	acyl-CoA dehydrogenase family member 8	11	134253548	134265855	q25	down-regulated	No Risk
ACAD9	acyl-CoA dehydrogenase family member 9	3	128879596	128924003	q21.3	no change	No Risk
ACADL	acyl-CoA dehydrogenase long chain	2	210187126	210225447	q34	no change	No Risk
ACADM	acyl-CoA dehydrogenase medium chain	1	75724431	75787575	p31.1	down-regulated	No Risk
ACADS	acyl-CoA dehydrogenase short chain	12	120725774	120740008	q24.31	no change	No Risk
ACADSB	acyl-CoA dehydrogenase short/branched chain	10	123008979	123058290	q26.13	down-regulated	No Risk
ACADVL	acyl-CoA dehydrogenase very long chain	17	7217125	7225266	p13.1	no change	No Risk
ACAT1	acetyl-CoA acetyltransferase 1	11	108116695	108147603	q22.3	down-regulated	No Risk
ACAT2	acetyl-CoA acetyltransferase 2	6	159762045	159779112	q25.3	no change	No Risk
ACE	angiotensin I converting enzyme	17	63477061	63498380	q23.3	up-regulated	No Risk
ACE2	angiotensin I converting enzyme 2	X	15494566	15607236	p22.2	no change	No Risk
ACER1	alkaline ceramidase 1	19	6306142	6333612	p13.3	no change	No Risk
ACER2	alkaline ceramidase 2	9	19409009	19452505	p22.1	no change	No Risk
ACER3	alkaline ceramidase 3	11	76860859	77026797	q13.5	no change	No Risk
ACHE	acetylcholinesterase (Cartwright blood group)	7	100889994	100896974	q22.1	up-regulated	No Risk
ACLY	ATP citrate lyase	17	41866917	41930542	q21.2	up-regulated	No Risk
ACMSD	aminocarboxymuconate semialdehyde decarboxylase	2	134838616	134902034	q21.3	no change	No Risk
ACO1	aconitase 1	9	32384603	32454769	p21.1	down-regulated	No Risk
ACO2	aconitase 2	22	41447830	41529273	q13.2	no change	No Risk
ACOT1	acyl-CoA thioesterase 1	14	73537143	73543796	q24.3	no change	No Risk
ACOT11	acyl-CoA thioesterase 11	1	54542257	54639192	p32.3	down-regulated	No Risk
ACOT12	acyl-CoA thioesterase 12	5	81329996	81394179	q14.1	down-regulated	No Risk
ACOT13	acyl-CoA thioesterase 13	6	24667035	24705065	p22.3	no change	No Risk
ACOT2	acyl-CoA thioesterase 2	14	73567620	73575658	q24.3	no change	Low Risk
ACOT4	acyl-CoA thioesterase 4	14	73591873	73595766	q24.3	no change	Low Risk
ACOT6	acyl-CoA thioesterase 6	14	73610945	73619888	q24.3	down-regulated	No Risk
ACOT7	acyl-CoA thioesterase 7	1	6264269	6393767	p36.31	no change	No Risk
ACOT8	acyl-CoA thioesterase 8	20	45841721	45857405	q13.12	no change	No Risk
ACOT9	acyl-CoA thioesterase 9	X	23701055	23766475	p22.11	no change	No Risk
ACOX1	acyl-CoA oxidase 1	17	75941507	75979177	q25.1	no change	No Risk
ACOX2	acyl-CoA oxidase 2	3	58505136	58537283	p14.3	down-regulated	No Risk
ACOX3	acyl-CoA oxidase 3, pristanoyl	4	8366282	8440723	p16.1	no change	No Risk
ACP1	acid phosphatase 1	2	264140	278283	p25.3	no change	No Risk
ACP2	acid phosphatase 2, lysosomal	11	47239302	47248906	p11.2	no change	No Risk
ACP5	acid phosphatase 5, tartrate resistant	19	11574660	11579008	p13.2	no change	No Risk
ACP6	acid phosphatase 6, lysophosphatidic	1	147629652	147670524	q21.2	no change	No Risk
ACSBG1	acyl-CoA synthetase bubblegum family member 1	15	78167468	78245688	q25.1	up-regulated	No Risk
ACSBG2	acyl-CoA synthetase bubblegum family member 2	19	6135247	6193094	p13.3	down-regulated	No Risk
ACSF2	acyl-CoA synthetase family member 2	17	50426158	50474845	q21.33	down-regulated	Low Risk
ACSF3	acyl-CoA synthetase family member 3	16	89088375	89164121	q24.3	no change	No Risk
ACSL1	acyl-CoA synthetase long chain family member 1	4	184755595	184826818	q35.1	no change	No Risk
ACSL3	acyl-CoA synthetase long chain family member 3	2	222860942	222944639	q36.1	no change	No Risk
ACSL4	acyl-CoA synthetase long chain family member 4	X	109624244	109733403	q23	down-regulated	No Risk
ACSL5	acyl-CoA synthetase long chain family member 5	10	112374116	112428379	q25.2	no change	Low Risk
ACSL6	acyl-CoA synthetase long chain family member 6	5	131949973	132012243	q31.1	down-regulated	No Risk
ACSM1	acyl-CoA synthetase medium chain family member 1	16	20623235	20698890	p12.3	no change	Low Risk
ACSM2A	acyl-CoA synthetase medium chain family member 2A	16	20451461	20487669	p12.3	no change	No Risk
ACSM2B	acyl-CoA synthetase medium chain family member 2B	16	20536226	20576427	p12.3	no change	No Risk
ACSM3	acyl-CoA synthetase medium chain family member 3	16	20610243	20797581	p12.3	down-regulated	No Risk
ACSM4	acyl-CoA synthetase medium chain family member 4	12	7304284	7328724	p13.31	up-regulated	High Risk
ACSM5	acyl-CoA synthetase medium chain family member 5	16	20409534	20441336	p12.3	no change	No Risk
ACSS1	acyl-CoA synthetase short chain family member 1	20	25006230	25058980	p11.21	no change	No Risk
ACSS2	acyl-CoA synthetase short chain family member 2	20	34872146	34927962	q11.22	no change	No Risk
ACSS3	acyl-CoA synthetase short chain family member 3	12	80936414	81261210	q21.31	no change	No Risk
ACVR1	activin A receptor type 1	2	157736251	157876330	q24.1	no change	No Risk
ACVR1B	activin A receptor type 1B	12	51951699	51997078	q13.13	no change	No Risk
ACVR1C	activin A receptor type 1C	2	157526767	157628864	q24.1	no change	No Risk
ACVR2A	activin A receptor type 2A	2	147844517	147930826	q22.3	no change	No Risk
ACVR2B	activin A receptor type 2B	3	38453890	38493142	p22.2	no change	No Risk
ACVRL1	activin A receptor like type 1	12	51906908	51923361	q13.13	no change	No Risk
ACY1	aminoacylase 1	3	51983340	51989197	p21.2	down-regulated	No Risk
ACY3	aminoacylase 3	11	67642555	67650730	q13.2	no change	No Risk
ACYP1	acylphosphatase 1	14	75053237	75069483	q24.3	no change	No Risk
ACYP2	acylphosphatase 2	2	53970838	54305300	p16.2	no change	No Risk
ADA	adenosine deaminase	20	44619522	44652233	q13.12	up-regulated	No Risk
ADCY1	adenylate cyclase 1	7	45574140	45723116	p12.3	no change	No Risk
ADCY10	adenylate cyclase 10	1	167809386	167914215	q24.2	up-regulated	No Risk
ADCY2	adenylate cyclase 2	5	7396138	7830081	p15.31	up-regulated	No Risk
ADCY3	adenylate cyclase 3	2	24819169	24920237	p23.3	no change	No Risk
ADCY4	adenylate cyclase 4	CHR_HG1_PATCH	24318348	24335092		no change	No Risk
ADCY5	adenylate cyclase 5	3	123282296	123449090	q21.1	no change	No Risk
ADCY6	adenylate cyclase 6	12	48766194	48789089	q13.12	no change	No Risk
ADCY7	adenylate cyclase 7	16	50246137	50318135	q12.1	up-regulated	No Risk
ADCY8	adenylate cyclase 8	8	130780301	131040909	q24.22	up-regulated	No Risk
ADCY9	adenylate cyclase 9	16	3953387	4116442	p13.3	no change	No Risk
ADH1A	alcohol dehydrogenase 1A (class I), alpha polypeptide	4	99276369	99291003	q23	down-regulated	No Risk
ADH1B	alcohol dehydrogenase 1B (class I), beta polypeptide	4	99304971	99352760	q23	down-regulated	No Risk
ADH1C	alcohol dehydrogenase 1C (class I), gamma polypeptide	4	99336497	99352746	q23	down-regulated	No Risk
ADH4	alcohol dehydrogenase 4 (class II), pi polypeptide	4	99123657	99157792	q23	no change	No Risk
ADH5	alcohol dehydrogenase 5 (class III), chi polypeptide	4	99070978	99088801	q23	no change	No Risk
ADH6	alcohol dehydrogenase 6 (class V)	4	99202638	99219537	q23	down-regulated	No Risk
ADH7	alcohol dehydrogenase 7 (class IV), mu or sigma polypeptide	4	99412261	99435510	q23	up-regulated	NA
ADHFE1	alcohol dehydrogenase iron containing 1	8	66432492	66468907	q13.1	down-regulated	Low Risk
ADI1	acireductone dioxygenase 1	CHR_HSCHR2_1_CTG1	3498728	3502360		no change	No Risk
ADK	adenosine kinase	10	74151202	74709963	q22.2	down-regulated	No Risk
ADO	2-aminoethanethiol dioxygenase	10	62804720	62808479	q21.3	no change	No Risk
ADPGK	ADP dependent glucokinase	15	72751294	72785846	q24.1	no change	No Risk
ADPRH	ADP-ribosylarginine hydrolase	3	119579268	119589945	q13.33	no change	No Risk
ADPRM	ADP-ribose/CDP-alcohol diphosphatase, manganese dependent	17	10697594	10711558	p13.1	no change	No Risk
ADSL	adenylosuccinate lyase	22	40346461	40390463	q13.1	no change	No Risk
AFMID	arylformamidase	17	78187317	78207701	q25.3	down-regulated	No Risk
AGA	aspartylglucosaminidase	4	177430774	177442437	q34.3	no change	No Risk
AGK	acylglycerol kinase	CHR_HSCHR7_1_CTG6	141633901	141655244		no change	No Risk
AGL	amylo-alpha-1, 6-glucosidase, 4-alpha-glucanotransferase	1	99850361	99924023	p21.2	down-regulated	No Risk
AGMAT	agmatinase	1	15571699	15585051	p36.21	down-regulated	No Risk
AGPAT1	1-acylglycerol-3-phosphate O-acyltransferase 1	CHR_HSCHR6_MHC_APD_CTG1	32235221	32245105		no change	High Risk
AGPAT2	1-acylglycerol-3-phosphate O-acyltransferase 2	9	136673143	136687457	q34.3	no change	No Risk
AGPAT3	1-acylglycerol-3-phosphate O-acyltransferase 3	21	43865223	43987592	q22.3	no change	No Risk
AGPAT4	1-acylglycerol-3-phosphate O-acyltransferase 4	6	161129967	161274061	q26	no change	No Risk
AGPAT5	1-acylglycerol-3-phosphate O-acyltransferase 5	CHR_HG76_PATCH	6708642	6761503		no change	No Risk
AGPS	alkylglycerone phosphate synthase	2	177392746	177567024	q31.2	no change	No Risk
AGT	angiotensinogen	1	230690776	230745576	q42.2	up-regulated	No Risk
AGXT	alanine--glyoxylate and serine--pyruvate aminotransferase	2	240868824	240880502	q37.3	down-regulated	No Risk
AGXT2	alanine--glyoxylate aminotransferase 2	5	34998101	35048135	p13.2	down-regulated	No Risk
AHCTF1	AT-hook containing transcription factor 1	1	246839098	246931948	q44	no change	No Risk
AHCY	adenosylhomocysteinase	20	34280268	34311802	q11.22	no change	No Risk
AHCYL1	adenosylhomocysteinase like 1	1	109984765	110023742	p13.3	no change	No Risk
AHCYL2	adenosylhomocysteinase like 2	7	129225023	129430211	q32.1	no change	No Risk
AICDA	activation induced cytidine deaminase	12	8602170	8612867	p13.31	up-regulated	No Risk
AK1	adenylate kinase 1	9	127866486	127877675	q34.11	no change	No Risk
AK2	adenylate kinase 2	1	33007940	33080996	p35.1	no change	No Risk
AK3	adenylate kinase 3	9	4709556	4742043	p24.1	down-regulated	No Risk
AK4	adenylate kinase 4	1	65147549	65232145	p31.3	no change	No Risk
AK5	adenylate kinase 5	1	77282019	77559966	p31.1	down-regulated	No Risk
AK7	adenylate kinase 7	14	96392128	96489427	q32.2	down-regulated	No Risk
AK8	adenylate kinase 8	9	132725578	132878777	q34.13	no change	No Risk
AK9	adenylate kinase 9	6	109492855	109691217	q21	no change	No Risk
AKR1A1	aldo-keto reductase family 1 member A1	1	45550543	45570049	p34.1	no change	No Risk
AKR1B1	aldo-keto reductase family 1 member B	7	134442356	134459284	q33	no change	No Risk
AKR1B10	aldo-keto reductase family 1 member B10	7	134527567	134541412	q33	up-regulated	No Risk
AKR1B15	aldo-keto reductase family 1 member B15	7	134549110	134579875	q33	up-regulated	No Risk
AKR1C1	aldo-keto reductase family 1 member C1	10	4963253	4983283	p15.1	down-regulated	No Risk
AKR1C2	aldo-keto reductase family 1 member C2	10	4987400	5018031	p15.1	down-regulated	No Risk
AKR1C3	aldo-keto reductase family 1 member C3	10	5035354	5107686	p15.1	no change	No Risk
AKR1C4	aldo-keto reductase family 1 member C4	10	5195462	5218949	p15.1	no change	No Risk
AKR1D1	aldo-keto reductase family 1 member D1	7	138002324	138118305	q33	up-regulated	No Risk
AKR7A2	aldo-keto reductase family 7 member A2	1	19303965	19312144	p36.13	no change	No Risk
AKR7A3	aldo-keto reductase family 7 member A3	1	19282573	19288770	p36.13	down-regulated	No Risk
AKT1	AKT serine/threonine kinase 1	14	104769349	104795751	q32.33	no change	No Risk
AKT2	AKT serine/threonine kinase 2	19	40230317	40285536	q13.2	no change	No Risk
AKT3	AKT serine/threonine kinase 3	CHR_HSCHR1_3_CTG32_1	243488233	243855434		no change	No Risk
ALAD	aminolevulinate dehydratase	9	113386312	113401290	q32	down-regulated	No Risk
ALAS1	5'-aminolevulinate synthase 1	3	52198086	52214327	p21.2	down-regulated	No Risk
ALAS2	5'-aminolevulinate synthase 2	X	55009055	55030977	p11.21	up-regulated	No Risk
ALB	albumin	4	73397114	73421482	q13.3	down-regulated	No Risk
ALDH18A1	aldehyde dehydrogenase 18 family member A1	10	95605941	95656711	q24.1	no change	High Risk
ALDH1A1	aldehyde dehydrogenase 1 family member A1	9	72900671	73080442	q21.13	no change	No Risk
ALDH1A2	aldehyde dehydrogenase 1 family member A2	15	57953424	58497866	q21.3	down-regulated	No Risk
ALDH1A3	aldehyde dehydrogenase 1 family member A3	15	100877714	100916626	q26.3	down-regulated	No Risk
ALDH1B1	aldehyde dehydrogenase 1 family member B1	9	38392702	38398661	p13.1	down-regulated	No Risk
ALDH1L1	aldehyde dehydrogenase 1 family member L1	3	126103562	126197994	q21.3	down-regulated	No Risk
ALDH1L2	aldehyde dehydrogenase 1 family member L2	12	105019784	105107643	q23.3	up-regulated	No Risk
ALDH2	aldehyde dehydrogenase 2 family member	12	111766887	111817532	q24.12	no change	No Risk
ALDH3A1	aldehyde dehydrogenase 3 family member A1	17	19737984	19748943	p11.2	no change	No Risk
ALDH3A2	aldehyde dehydrogenase 3 family member A2	17	19648136	19685760	p11.2	no change	No Risk
ALDH3B1	aldehyde dehydrogenase 3 family member B1	11	68008578	68029282	q13.2	no change	No Risk
ALDH3B2	aldehyde dehydrogenase 3 family member B2	11	67662160	67681224	q13.2	down-regulated	No Risk
ALDH4A1	aldehyde dehydrogenase 4 family member A1	1	18871430	18902724	p36.13	down-regulated	No Risk
ALDH5A1	aldehyde dehydrogenase 5 family member A1	6	24494867	24537207	p22.3	down-regulated	No Risk
ALDH6A1	aldehyde dehydrogenase 6 family member A1	14	74056847	74084492	q24.3	down-regulated	No Risk
ALDH7A1	aldehyde dehydrogenase 7 family member A1	5	126531200	126595362	q23.2	no change	No Risk
ALDH8A1	aldehyde dehydrogenase 8 family member A1	6	134917393	134950115	q23.3	no change	No Risk
ALDH9A1	aldehyde dehydrogenase 9 family member A1	1	165662216	165698863	q24.1	no change	No Risk
ALDOA	aldolase, fructose-bisphosphate A	16	30064164	30070457	p11.2	up-regulated	No Risk
ALDOB	aldolase, fructose-bisphosphate B	9	101420560	101449664	q31.1	down-regulated	No Risk
ALDOC	aldolase, fructose-bisphosphate C	17	28573115	28576948	q11.2	up-regulated	No Risk
ALG1	ALG1 chitobiosyldiphosphodolichol beta-mannosyltransferase	16	5033702	5087379	p13.3	no change	No Risk
ALG10	ALG10 alpha-1,2-glucosyltransferase	12	34022468	34029694	p11.1	no change	No Risk
ALG10B	ALG10 alpha-1,2-glucosyltransferase B	12	38316762	38329721	q12	no change	No Risk
ALG11	ALG11 alpha-1,2-mannosyltransferase	13	52012391	52079232	q14.3	no change	No Risk
ALG12	ALG12 alpha-1,6-mannosyltransferase	22	49900229	49918438	q13.33	no change	No Risk
ALG13	ALG13 UDP-N-acetylglucosaminyltransferase subunit	X	111665811	111760649	q23	no change	No Risk
ALG14	ALG14 UDP-N-acetylglucosaminyltransferase subunit	1	94974405	95072951	p21.3	no change	No Risk
ALG1L	ALG1 chitobiosyldiphosphodolichol beta-mannosyltransferase like	3	125928840	125990565	q21.2	down-regulated	No Risk
ALG1L2	ALG1 chitobiosyldiphosphodolichol beta-mannosyltransferase like 2	3	130081831	130113227	q22.1	no change	No Risk
ALG2	ALG2 alpha-1,3/1,6-mannosyltransferase	9	99216425	99221942	q22.33	no change	No Risk
ALG3	ALG3 alpha-1,3- mannosyltransferase	3	184242301	184249548	q27.1	no change	No Risk
ALG5	ALG5 dolichyl-phosphate beta-glucosyltransferase	13	36949738	37000763	q13.3	no change	No Risk
ALG6	ALG6 alpha-1,3-glucosyltransferase	1	63367575	63438553	p31.3	no change	No Risk
ALG8	ALG8 alpha-1,3-glucosyltransferase	11	78095244	78139660	q14.1	no change	No Risk
ALG9	ALG9 alpha-1,2-mannosyltransferase	11	111782195	111871581	q23.1	no change	No Risk
ALK	ALK receptor tyrosine kinase	2	29192774	29921586	p23.1	up-regulated	No Risk
ALKBH8	alkB homolog 8, tRNA methyltransferase	11	107502727	107565742	q22.3	no change	No Risk
ALLC	allantoicase	2	3658200	3702671	p25.3	down-regulated	No Risk
ALOX12	arachidonate 12-lipoxygenase, 12S type	17	6996049	7010754	p13.1	up-regulated	Low Risk
ALOX12B	arachidonate 12-lipoxygenase, 12R type	17	8072636	8087716	p13.1	up-regulated	No Risk
ALOX15	arachidonate 15-lipoxygenase	17	4630919	4642294	p13.2	no change	High Risk
ALOX15B	arachidonate 15-lipoxygenase type B	17	8039034	8049134	p13.1	up-regulated	No Risk
ALOX5	arachidonate 5-lipoxygenase	CHR_HSCHR10_1_CTG2	45390239	45462182		up-regulated	No Risk
ALOXE3	arachidonate lipoxygenase 3	17	8095900	8119047	p13.1	no change	No Risk
ALPI	alkaline phosphatase, intestinal	2	232456125	232460753	q37.1	up-regulated	NA
ALPL	alkaline phosphatase, biomineralization associated	1	21509397	21578410	p36.12	no change	No Risk
ALPP	alkaline phosphatase, placental	2	232378724	232382889	q37.1	no change	No Risk
AMACR	alpha-methylacyl-CoA racemase	5	33986165	34008104	p13.2	no change	No Risk
AMD1	adenosylmethionine decarboxylase 1	6	110874770	110898879	q21	no change	High Risk
AMDHD1	amidohydrolase domain containing 1	12	95943331	95968720	q23.1	no change	No Risk
AMDHD2	amidohydrolase domain containing 2	16	2520357	2531422	p13.3	no change	No Risk
AMFR	autocrine motility factor receptor	16	56361452	56425545	q13	down-regulated	No Risk
AMHR2	anti-Mullerian hormone receptor type 2	12	53423855	53431672	q13.13	no change	No Risk
AMIGO3	adhesion molecule with Ig like domain 3	3	49716829	49719684	p21.31	up-regulated	No Risk
AMN	amnion associated transmembrane protein	14	102922663	102933596	q32.32	no change	No Risk
AMPD1	adenosine monophosphate deaminase 1	1	114673090	114695618	p13.2	no change	No Risk
AMPD2	adenosine monophosphate deaminase 2	1	109616104	109632051	p13.3	no change	No Risk
AMPD3	adenosine monophosphate deaminase 3	11	10308313	10507579	p15.4	no change	No Risk
AMT	aminomethyltransferase	3	49416778	49422685	p21.31	down-regulated	No Risk
AMY1A	amylase alpha 1A	1	103655760	103664554	p21.1	no change	NA
AMY1B	amylase alpha 1B	1	103687415	103696454	p21.1	no change	No Risk
AMY1C	amylase alpha 1C	1	103745323	103758726	p21.1	no change	NA
AMY2A	amylase alpha 2A	1	103617427	103625780	p21.1	no change	No Risk
AMY2B	amylase alpha 2B	1	103553815	103579534	p21.1	up-regulated	Low Risk
ANAPC11	anaphase promoting complex subunit 11	17	81890790	81900991	q25.3	no change	No Risk
ANGPTL4	angiopoietin like 4	19	8363289	8374370	p13.2	up-regulated	No Risk
ANKRD1	ankyrin repeat domain 1	10	90912096	90921087	q23.31	no change	No Risk
ANPEP	alanyl aminopeptidase, membrane	15	89784895	89815401	q26.1	no change	No Risk
ANXA3	annexin A3	4	78551747	78610451	q21.21	down-regulated	No Risk
AOAH	acyloxyacyl hydrolase	7	36512941	36724549	p14.2	up-regulated	No Risk
AOC1	amine oxidase copper containing 1	7	150824627	150861504	q36.1	no change	No Risk
AOC2	amine oxidase copper containing 2	17	42844580	42850707	q21.31	no change	No Risk
AOC3	amine oxidase copper containing 3	17	42851184	42858130	q21.31	no change	No Risk
AOX1	aldehyde oxidase 1	2	200586014	200677064	q33.1	down-regulated	No Risk
AP1G1	adaptor related protein complex 1 subunit gamma 1	16	71729000	71809201	q22.2	no change	No Risk
APIP	APAF1 interacting protein	11	34853094	34916379	p13	no change	No Risk
APOA1	apolipoprotein A1	11	116835751	116837622	q23.3	no change	Low Risk
APOA2	apolipoprotein A2	1	161222292	161223631	q23.3	no change	No Risk
APOA5	apolipoprotein A5	11	116789367	116792420	q23.3	up-regulated	High Risk
APOB	apolipoprotein B	2	21001429	21044073	p24.1	up-regulated	No Risk
APOBEC4	apolipoprotein B mRNA editing enzyme catalytic polypeptide like 4	1	183646275	183653316	q25.3	no change	No Risk
APOC1	apolipoprotein C1	19	44914247	44919349	q13.32	up-regulated	No Risk
APOC2	apolipoprotein C2	19	44946035	44949565	q13.32	up-regulated	No Risk
APOC3	apolipoprotein C3	11	116829706	116833072	q23.3	down-regulated	NA
APOE	apolipoprotein E	19	44905791	44909393	q13.32	no change	No Risk
APRT	adenine phosphoribosyltransferase	16	88809339	88811937	q24.3	no change	No Risk
AQP1	aquaporin 1 (Colton blood group)	7	30911853	30925517	p14.3	no change	No Risk
AQP10	aquaporin 10	1	154321090	154325325	q21.3	up-regulated	No Risk
AQP2	aquaporin 2	12	49950737	49958878	q13.12	down-regulated	No Risk
AQP3	aquaporin 3 (Gill blood group)	9	33441156	33447596	p13.3	down-regulated	No Risk
AQP4	aquaporin 4	18	26852043	26865771	q11.2	down-regulated	Low Risk
AQP5	aquaporin 5	12	49961872	49965682	q13.12	down-regulated	No Risk
AQP6	aquaporin 6	12	49967194	49977139	q13.12	down-regulated	No Risk
AQP7	aquaporin 7	9	33383179	33402682	p13.3	down-regulated	No Risk
AQP8	aquaporin 8	16	25215731	25228932	p12.1	up-regulated	No Risk
AQP9	aquaporin 9	15	58138169	58185911	q21.3	up-regulated	No Risk
ARAF	A-Raf proto-oncogene, serine/threonine kinase	X	47561205	47571908	p11.3	no change	No Risk
ARCN1	archain 1	11	118572390	118603033	q23.3	no change	No Risk
ARG1	arginase 1	6	131470832	131584332	q23.2	up-regulated	No Risk
ARG2	arginase 2	14	67619920	67651708	q24.1	down-regulated	Low Risk
ARID4B	AT-rich interaction domain 4B	1	235131634	235328219	q42.3	no change	No Risk
ARSA	arylsulfatase A	22	50622754	50628173	q13.33	no change	No Risk
ARSB	arylsulfatase B	5	78777209	78986087	q14.1	no change	No Risk
ARSD	arylsulfatase D	X	2903972	2929349	p22.33	no change	No Risk
ART1	ADP-ribosyltransferase 1	11	3645128	3664416	p15.4	no change	No Risk
ART3	ADP-ribosyltransferase 3 (inactive)	4	76011184	76112802	q21.1	no change	No Risk
ART4	ADP-ribosyltransferase 4 (inactive) (Dombrock blood group)	12	14825569	14843526	p12.3	no change	No Risk
ART5	ADP-ribosyltransferase 5	11	3638512	3642316	p15.4	no change	No Risk
AS3MT	arsenite methyltransferase	10	102869470	102901899	q24.32	no change	No Risk
ASAH1	N-acylsphingosine amidohydrolase 1	8	18055992	18084998	p22	no change	No Risk
ASAH2	N-acylsphingosine amidohydrolase 2	10	50182778	50279720	q11.23	no change	No Risk
ASB12	ankyrin repeat and SOCS box containing 12	X	64224194	64230607	q11.2	no change	No Risk
ASH1L	ASH1 like histone lysine methyltransferase	1	155335268	155563162	q22	no change	No Risk
ASL	argininosuccinate lyase	7	66075800	66094697	q11.21	no change	No Risk
ASMT	acetylserotonin O-methyltransferase	X	1615059	1643081	p22.33	up-regulated	No Risk
ASMT	acetylserotonin O-methyltransferase	X	1615059	1643081	p22.33	NA	NA
ASNS	asparagine synthetase (glutamine-hydrolyzing)	7	97851677	97872542	q21.3	no change	No Risk
ASPA	aspartoacylase	17	3472374	3503405	p13.2	no change	No Risk
ASPG	asparaginase	14	104085686	104115582	q32.33	no change	No Risk
ASPH	aspartate beta-hydroxylase	8	61500556	61714640	q12.3	no change	No Risk
ASRGL1	asparaginase and isoaspartyl peptidase 1	11	62337448	62393412	q12.3	no change	No Risk
ASS1	argininosuccinate synthase 1	9	130444961	130501274	q34.11	down-regulated	No Risk
ATE1	arginyltransferase 1	10	121740424	121928492	q26.13	no change	No Risk
ATG9B	autophagy related 9B	7	151012209	151024499	q36.1	up-regulated	No Risk
ATIC	5-aminoimidazole-4-carboxamide ribonucleotide formyltransferase/IMP cyclohydrolase	2	215311956	215349773	q35	no change	No Risk
ATM	ATM serine/threonine kinase	11	108223044	108369102	q22.3	no change	No Risk
ATP10A	ATPase phospholipid transporting 10A (putative)	15	25677271	25865184	q12	no change	No Risk
ATP11A	ATPase phospholipid transporting 11A	13	112690038	112887168	q34	up-regulated	No Risk
ATP11C	ATPase phospholipid transporting 11C	X	139726346	139945276	q27.1	no change	No Risk
ATP12A	ATPase H+/K+ transporting non-gastric alpha2 subunit	13	24680408	24712472	q12.12	down-regulated	No Risk
ATP1A1	ATPase Na+/K+ transporting subunit alpha 1	1	116372668	116410261	p13.1	down-regulated	No Risk
ATP1A2	ATPase Na+/K+ transporting subunit alpha 2	1	160115759	160143591	q23.2	no change	No Risk
ATP1A3	ATPase Na+/K+ transporting subunit alpha 3	19	41966582	41997497	q13.2	up-regulated	No Risk
ATP1A4	ATPase Na+/K+ transporting subunit alpha 4	1	160151586	160186980	q23.2	no change	No Risk
ATP1B1	ATPase Na+/K+ transporting subunit beta 1	1	169105697	169132722	q24.2	down-regulated	No Risk
ATP1B2	ATPase Na+/K+ transporting subunit beta 2	17	7646627	7657770	p13.1	no change	No Risk
ATP1B3	ATPase Na+/K+ transporting subunit beta 3	3	141876124	141926549	q23	no change	No Risk
ATP1B4	ATPase Na+/K+ transporting family member beta 4	X	120362085	120383249	q24	no change	No Risk
ATP2A1	ATPase sarcoplasmic/endoplasmic reticulum Ca2+ transporting 1	16	28878405	28904466	p11.2	up-regulated	No Risk
ATP2A2	ATPase sarcoplasmic/endoplasmic reticulum Ca2+ transporting 2	12	110280756	110351093	q24.11	no change	No Risk
ATP2A3	ATPase sarcoplasmic/endoplasmic reticulum Ca2+ transporting 3	17	3923870	3964464	p13.2	no change	No Risk
ATP2B1	ATPase plasma membrane Ca2+ transporting 1	12	89588049	89709300	q21.33	no change	No Risk
ATP2B2	ATPase plasma membrane Ca2+ transporting 2	3	10324023	10708007	p25.3	up-regulated	No Risk
ATP2B3	ATPase plasma membrane Ca2+ transporting 3	X	153517642	153582939	q28	down-regulated	No Risk
ATP2B4	ATPase plasma membrane Ca2+ transporting 4	1	203626787	203744081	q32.1	no change	No Risk
ATP2C1	ATPase secretory pathway Ca2+ transporting 1	3	130850595	131016712	q22.1	no change	No Risk
ATP2C2	ATPase secretory pathway Ca2+ transporting 2	16	84368527	84464187	q24.1	down-regulated	No Risk
ATP4A	ATPase H+/K+ transporting subunit alpha	19	35550031	35563658	q13.12	up-regulated	No Risk
ATP4B	ATPase H+/K+ transporting subunit beta	13	113648804	113658198	q34	down-regulated	No Risk
ATP6AP1	ATPase H+ transporting accessory protein 1	X	154428633	154436516	q28	no change	High Risk
ATP6V0A1	ATPase H+ transporting V0 subunit a1	17	42458844	42522582	q21.2	no change	No Risk
ATP6V0A2	ATPase H+ transporting V0 subunit a2	12	123712353	123761755	q24.31	no change	No Risk
ATP6V0A4	ATPase H+ transporting V0 subunit a4	7	138706294	138799560	q34	down-regulated	No Risk
ATP6V0B	ATPase H+ transporting V0 subunit b	1	43974487	43978295	p34.1	no change	No Risk
ATP6V0C	ATPase H+ transporting V0 subunit c	16	2513952	2520218	p13.3	no change	No Risk
ATP6V0D1	ATPase H+ transporting V0 subunit d1	16	67438014	67481181	q22.1	no change	No Risk
ATP6V0D2	ATPase H+ transporting V0 subunit d2	8	85987323	86154225	q21.3	down-regulated	No Risk
ATP6V0E1	ATPase H+ transporting V0 subunit e1	5	172983771	173035445	q35.1	no change	No Risk
ATP6V1A	ATPase H+ transporting V1 subunit A	3	113747033	113812056	q13.31	down-regulated	No Risk
ATP6V1B1	ATPase H+ transporting V1 subunit B1	2	70935900	70965431	p13.3	down-regulated	No Risk
ATP6V1B2	ATPase H+ transporting V1 subunit B2	8	20197381	20226819	p21.3	no change	No Risk
ATP6V1C1	ATPase H+ transporting V1 subunit C1	8	103021063	103073051	q22.3	no change	High Risk
ATP6V1C2	ATPase H+ transporting V1 subunit C2	2	10721100	10785110	p25.1	down-regulated	No Risk
ATP6V1D	ATPase H+ transporting V1 subunit D	14	67294371	67360265	q23.3	no change	No Risk
ATP6V1E1	ATPase H+ transporting V1 subunit E1	22	17592136	17628749	q11.21	no change	No Risk
ATP6V1E2	ATPase H+ transporting V1 subunit E2	2	46490750	46542577	p21	no change	No Risk
ATP6V1F	ATPase H+ transporting V1 subunit F	7	128862856	128865847	q32.1	no change	No Risk
ATP6V1G1	ATPase H+ transporting V1 subunit G1	9	114587706	114598915	q32	no change	No Risk
ATP6V1G2	ATPase H+ transporting V1 subunit G2	CHR_HSCHR6_MHC_SSTO_CTG1	31535211	31537597		down-regulated	No Risk
ATP6V1G3	ATPase H+ transporting V1 subunit G3	CHR_HSCHR1_3_CTG31	198534710	198552432		down-regulated	No Risk
ATP6V1H	ATPase H+ transporting V1 subunit H	8	53715543	53843558	q11.23	down-regulated	High Risk
ATP8A1	ATPase phospholipid transporting 8A1	4	42408373	42657105	p13	no change	No Risk
ATP8B1	ATPase phospholipid transporting 8B1	18	57646426	57803315	q21.31	down-regulated	No Risk
ATP8B2	ATPase phospholipid transporting 8B2	1	154325525	154351304	q21.3	no change	No Risk
ATR	ATR serine/threonine kinase	3	142449007	142578733	q23	no change	No Risk
ATRIP	ATR interacting protein	3	48446710	48467645	p21.31	no change	No Risk
AUH	AU RNA binding methylglutaconyl-CoA hydratase	9	91213815	91361918	q22.31	down-regulated	No Risk
AURKA	aurora kinase A	20	56369389	56392337	q13.2	no change	No Risk
AURKB	aurora kinase B	17	8204733	8210600	p13.1	up-regulated	No Risk
AURKC	aurora kinase C	19	57230802	57235548	q13.43	no change	No Risk
AWAT1	acyl-CoA wax alcohol acyltransferase 1	X	70234655	70240659	q13.1	up-regulated	No Risk
AWAT2	acyl-CoA wax alcohol acyltransferase 2	X	70040542	70049938	q13.1	no change	No Risk
AXL	AXL receptor tyrosine kinase	19	41219223	41261766	q13.2	up-regulated	No Risk
AZIN2	antizyme inhibitor 2	1	33081104	33123492	p35.1	no change	No Risk
B3GALNT1	beta-1,3-N-acetylgalactosaminyltransferase 1 (globoside blood group)	3	161083883	161105411	q26.1	no change	High Risk
B3GALNT2	beta-1,3-N-acetylgalactosaminyltransferase 2	CHR_HSCHR1_5_CTG32_1	235450981	235508243		no change	No Risk
B3GALT1	beta-1,3-galactosyltransferase 1	2	167868948	167874041	q24.3	up-regulated	No Risk
B3GALT2	beta-1,3-galactosyltransferase 2	1	193178730	193186613	q31.2	down-regulated	No Risk
B3GALT4	beta-1,3-galactosyltransferase 4	CHR_HSCHR6_MHC_DBB_CTG1	33255053	33256746		no change	No Risk
B3GALT5	beta-1,3-galactosyltransferase 5	21	39556442	39673137	q22.2	no change	No Risk
B3GALT6	beta-1,3-galactosyltransferase 6	1	1232237	1235041	p36.33	no change	No Risk
B3GAT1	beta-1,3-glucuronyltransferase 1	11	134378504	134412242	q25	no change	No Risk
B3GAT2	beta-1,3-glucuronyltransferase 2	6	70856679	70957060	q13	up-regulated	No Risk
B3GAT3	beta-1,3-glucuronyltransferase 3	11	62615296	62622154	q12.3	no change	No Risk
B3GNT2	UDP-GlcNAc:betaGal beta-1,3-N-acetylglucosaminyltransferase 2	2	62196115	62224731	p15	no change	No Risk
B3GNT3	UDP-GlcNAc:betaGal beta-1,3-N-acetylglucosaminyltransferase 3	19	17794828	17813576	p13.11	no change	No Risk
B3GNT4	UDP-GlcNAc:betaGal beta-1,3-N-acetylglucosaminyltransferase 4	12	122203681	122208952	q24.31	up-regulated	No Risk
B3GNT5	UDP-GlcNAc:betaGal beta-1,3-N-acetylglucosaminyltransferase 5	3	183253253	183298504	q27.1	no change	No Risk
B3GNT6	UDP-GlcNAc:betaGal beta-1,3-N-acetylglucosaminyltransferase 6	11	77034398	77041973	q13.5	no change	No Risk
B3GNT7	UDP-GlcNAc:betaGal beta-1,3-N-acetylglucosaminyltransferase 7	2	231395710	231401164	q37.1	no change	No Risk
B3GNT8	UDP-GlcNAc:betaGal beta-1,3-N-acetylglucosaminyltransferase 8	19	41425359	41428730	q13.2	down-regulated	No Risk
B3GNT9	UDP-GlcNAc:betaGal beta-1,3-N-acetylglucosaminyltransferase 9	16	67148104	67150998	q22.1	no change	No Risk
B3GNTL1	UDP-GlcNAc:betaGal beta-1,3-N-acetylglucosaminyltransferase like 1	CHR_HSCHR17_1_CTG9	82942371	83050530		up-regulated	No Risk
B4GALNT1	beta-1,4-N-acetyl-galactosaminyltransferase 1	12	57623409	57633239	q13.3	up-regulated	No Risk
B4GALNT2	beta-1,4-N-acetyl-galactosaminyltransferase 2	17	49132460	49176840	q21.32	down-regulated	No Risk
B4GALNT3	beta-1,4-N-acetyl-galactosaminyltransferase 3	12	459939	563509	p13.33	down-regulated	No Risk
B4GALNT4	beta-1,4-N-acetyl-galactosaminyltransferase 4	11	369499	382117	p15.5	up-regulated	No Risk
B4GALT1	beta-1,4-galactosyltransferase 1	9	33104082	33167356	p21.1	no change	No Risk
B4GALT2	beta-1,4-galactosyltransferase 2	1	43978943	43991170	p34.1	no change	No Risk
B4GALT3	beta-1,4-galactosyltransferase 3	1	161171310	161177968	q23.3	no change	No Risk
B4GALT4	beta-1,4-galactosyltransferase 4	3	119211732	119240946	q13.32	no change	No Risk
B4GALT5	beta-1,4-galactosyltransferase 5	20	49632945	49713878	q13.13	no change	No Risk
B4GALT6	beta-1,4-galactosyltransferase 6	18	31622246	31685836	q12.1	no change	No Risk
B4GALT7	beta-1,4-galactosyltransferase 7	5	177600132	177610330	q35.3	no change	No Risk
B4GAT1	beta-1,4-glucuronyltransferase 1	11	66345374	66347629	q13.2	no change	No Risk
BAAT	bile acid-CoA:amino acid N-acyltransferase	CHR_HSCHR9_1_CTG5	101371093	101381063		up-regulated	No Risk
BARD1	BRCA1 associated RING domain 1	2	214725646	214809683	q35	no change	No Risk
BBOX1	gamma-butyrobetaine hydroxylase 1	11	27040725	27127809	p14.2	no change	No Risk
BCAP31	B cell receptor associated protein 31	X	153700492	153724565	q28	no change	No Risk
BCAT1	branched chain amino acid transaminase 1	12	24810024	24949101	p12.1	up-regulated	No Risk
BCAT2	branched chain amino acid transaminase 2	19	48795062	48811029	q13.33	no change	No Risk
BCDIN3D	BCDIN3 domain containing RNA methyltransferase	12	49836043	49843106	q13.12	no change	No Risk
BCHE	butyrylcholinesterase	3	165772904	165837462	q26.1	down-regulated	No Risk
BCKDHA	branched chain keto acid dehydrogenase E1 subunit alpha	19	41397808	41425002	q13.2	no change	No Risk
BCKDHB	branched chain keto acid dehydrogenase E1 subunit beta	6	80106647	80346270	q14.1	down-regulated	No Risk
BCKDK	branched chain keto acid dehydrogenase kinase	16	31106107	31112791	p11.2	no change	No Risk
BCO1	beta-carotene oxygenase 1	16	81238689	81291142	q23.2	up-regulated	No Risk
BCO2	beta-carotene oxygenase 2	11	112175510	112224699	q23.1	no change	No Risk
BCR	BCR activator of RhoGEF and GTPase	22	23179704	23318037	q11.23	no change	No Risk
BDH1	3-hydroxybutyrate dehydrogenase 1	CHR_HSCHR3_2_CTG3	197506664	197557450		down-regulated	No Risk
BDH2	3-hydroxybutyrate dehydrogenase 2	4	103077592	103099870	q24	no change	No Risk
BHMT	betaine--homocysteine S-methyltransferase	5	79111809	79132288	q14.1	down-regulated	No Risk
BHMT2	betaine--homocysteine S-methyltransferase 2	5	79069767	79090069	q14.1	no change	No Risk
BIRC6	baculoviral IAP repeat containing 6	2	32357028	32618899	p22.3	no change	No Risk
BLK	BLK proto-oncogene, Src family tyrosine kinase	8	11486894	11564599	p23.1	no change	Low Risk
BLVRA	biliverdin reductase A	7	43758680	43807342	p13	no change	No Risk
BLVRB	biliverdin reductase B	19	40447765	40465764	q13.2	no change	No Risk
BMP1	bone morphogenetic protein 1	8	22165140	22212326	p21.3	up-regulated	No Risk
BMP2K	BMP2 inducible kinase	4	78776342	78916365	q21.21	no change	No Risk
BMPR1A	bone morphogenetic protein receptor type 1A	10	86756601	86932825	q23.2	no change	No Risk
BMPR1B	bone morphogenetic protein receptor type 1B	4	94757955	95158448	q22.3	down-regulated	No Risk
BMPR2	bone morphogenetic protein receptor type 2	2	202376327	202567751	q33.1	no change	No Risk
BMX	BMX non-receptor tyrosine kinase	X	15464246	15556529	p22.2	up-regulated	No Risk
BPGM	bisphosphoglycerate mutase	7	134646811	134679816	q33	no change	No Risk
BPNT1	3'(2'), 5'-bisphosphate nucleotidase 1	1	220057482	220090462	q41	no change	No Risk
BRAF	B-Raf proto-oncogene, serine/threonine kinase	7	140719327	140924929	q34	no change	No Risk
BRAP	BRCA1 associated protein	12	111642146	111685956	q24.12	no change	No Risk
BRPF1	bromodomain and PHD finger containing 1	3	9731729	9748019	p25.3	no change	No Risk
BRSK1	BR serine/threonine kinase 1	19	55282072	55312562	q13.42	no change	No Risk
BRSK2	BR serine/threonine kinase 2	11	1389899	1462689	p15.5	up-regulated	No Risk
BSCL2	BSCL2 lipid droplet biogenesis associated, seipin	11	62689289	62709845	q12.3	no change	No Risk
BST1	bone marrow stromal cell antigen 1	4	15703065	15738313	p15.32	no change	No Risk
BTD	biotinidase	3	15601341	15722311	p25.1	no change	No Risk
BTK	Bruton tyrosine kinase	X	101349447	101390796	q22.1	up-regulated	No Risk
BUB1	BUB1 mitotic checkpoint serine/threonine kinase	2	110637528	110678063	q13	up-regulated	No Risk
BUB1B	BUB1 mitotic checkpoint serine/threonine kinase B	15	40161023	40221123	q15.1	up-regulated	No Risk
C1GALT1	core 1 synthase, glycoprotein-N-acetylgalactosamine 3-beta-galactosyltransferase 1	7	7156934	7248616	p22.1	no change	No Risk
C1GALT1C1	C1GALT1 specific chaperone 1	CHR_HG439_PATCH	120625674	120630054		no change	High Risk
CA1	carbonic anhydrase 1	8	85327608	85379014	q21.2	up-regulated	No Risk
CA12	carbonic anhydrase 12	15	63321378	63381846	q22.2	no change	No Risk
CA13	carbonic anhydrase 13	8	85220587	85284073	q21.2	no change	No Risk
CA14	carbonic anhydrase 14	1	150257251	150265078	q21.2	no change	High Risk
CA2	carbonic anhydrase 2	8	85463968	85481493	q21.2	down-regulated	No Risk
CA3	carbonic anhydrase 3	8	85373436	85449040	q21.2	no change	No Risk
CA4	carbonic anhydrase 4	17	60149942	60170899	q23.1	down-regulated	No Risk
CA5A	carbonic anhydrase 5A	16	87881546	87936580	q24.2	no change	No Risk
CA5B	carbonic anhydrase 5B	X	15688830	15788411	p22.2	no change	No Risk
CA6	carbonic anhydrase 6	1	8945867	8975092	p36.23	up-regulated	Low Risk
CA7	carbonic anhydrase 7	16	66844414	66854153	q22.1	no change	Low Risk
CA8	carbonic anhydrase 8	8	60185412	60281400	q12.1	down-regulated	No Risk
CA9	carbonic anhydrase 9	9	35673918	35681159	p13.3	up-regulated	No Risk
CAD	carbamoyl-phosphate synthetase 2, aspartate transcarbamylase, and dihydroorotase	2	27217369	27243943	p23.3	no change	No Risk
CALM1	calmodulin 1	14	90396502	90408268	q32.11	no change	No Risk
CALM2	calmodulin 2	2	47160083	47176921	p21	no change	No Risk
CALM3	calmodulin 3	19	46601074	46610782	q13.32	no change	No Risk
CAMK1	calcium/calmodulin dependent protein kinase I	3	9757347	9769992	p25.3	no change	No Risk
CAMK1D	calcium/calmodulin dependent protein kinase ID	10	12349547	12835545	p13	up-regulated	No Risk
CAMK1G	calcium/calmodulin dependent protein kinase IG	1	209583714	209613939	q32.2	down-regulated	No Risk
CAMK2A	calcium/calmodulin dependent protein kinase II alpha	5	150219491	150290093	q32	down-regulated	No Risk
CAMK2B	calcium/calmodulin dependent protein kinase II beta	7	44217150	44334577	p13	no change	No Risk
CAMK2D	calcium/calmodulin dependent protein kinase II delta	4	113418054	113761927	q26	no change	High Risk
CAMK2G	calcium/calmodulin dependent protein kinase II gamma	10	73812501	73874591	q22.2	no change	No Risk
CAMK4	calcium/calmodulin dependent protein kinase IV	5	111223653	111494886	q22.1	no change	Low Risk
CAMKK1	calcium/calmodulin dependent protein kinase kinase 1	17	3860315	3894891	p13.2	up-regulated	No Risk
CAMKK2	calcium/calmodulin dependent protein kinase kinase 2	12	121237675	121298308	q24.31	no change	No Risk
CANT1	calcium activated nucleotidase 1	17	78991716	79009867	q25.3	no change	No Risk
CAPN3	calpain 3	15	42359498	42412949	q15.1	no change	No Risk
CARM1	coactivator associated arginine methyltransferase 1	19	10871553	10923075	p13.2	no change	No Risk
CARNS1	carnosine synthase 1	11	67414968	67425607	q13.2	no change	Low Risk
CASK	calcium/calmodulin dependent serine protein kinase	X	41514934	41923554	p11.4	no change	No Risk
CAT	catalase	11	34438934	34472060	p13	down-regulated	No Risk
CBL	Cbl proto-oncogene	11	119206298	119313926	q23.3	no change	No Risk
CBLB	Cbl proto-oncogene B	3	105655461	105869552	q13.11	no change	No Risk
CBLC	Cbl proto-oncogene C	19	44777869	44800652	q13.32	down-regulated	No Risk
CBLL1	Cbl proto-oncogene like 1	7	107743949	107761667	q22.3	no change	No Risk
CBR1	carbonyl reductase 1	21	36069941	36073166	q22.12	no change	No Risk
CBR3	carbonyl reductase 3	21	36135079	36146562	q22.12	up-regulated	No Risk
CBR4	carbonyl reductase 4	4	168863770	169010275	q32.3	no change	No Risk
CBS	cystathionine beta-synthase	21	43053191	43076943	q22.3	down-regulated	No Risk
CBS	cystathionine beta-synthase	21	43053191	43076943	q22.3	down-regulated	No Risk
CBX1	chromobox 1	17	48070052	48101478	q21.32	no change	No Risk
CCNB1IP1	cyclin B1 interacting protein 1	14	20311368	20333312	q11.2	no change	No Risk
CD36	CD36 molecule	7	80369575	80679277	q21.11	up-regulated	No Risk
CD38	CD38 molecule	4	15778275	15853232	p15.32	up-regulated	No Risk
CDA	cytidine deaminase	1	20589086	20618903	p36.12	no change	No Risk
CDC14A	cell division cycle 14A	1	100345001	100520277	p21.2	no change	No Risk
CDC14B	cell division cycle 14B	9	96490241	96619843	q22.33	no change	No Risk
CDC25A	cell division cycle 25A	3	48157146	48188417	p21.31	no change	No Risk
CDC25B	cell division cycle 25B	20	3786772	3806121	p13	no change	No Risk
CDC25C	cell division cycle 25C	5	138285269	138338355	q31.2	up-regulated	No Risk
CDC34	cell division cycle 34, ubiqiutin conjugating enzyme	19	531760	542092	p13.3	no change	No Risk
CDC42BPA	CDC42 binding protein kinase alpha	1	226989865	227318502	q42.13	no change	High Risk
CDC42BPB	CDC42 binding protein kinase beta	14	102932380	103057549	q32.32	no change	No Risk
CDC42BPG	CDC42 binding protein kinase gamma	11	64823052	64844653	q13.1	no change	No Risk
CDC7	cell division cycle 7	1	91500851	91525764	p22.1	no change	No Risk
CDIPT	CDP-diacylglycerol--inositol 3-phosphatidyltransferase	16	29858357	29863414	p11.2	no change	No Risk
CDK1	cyclin dependent kinase 1	10	60778331	60794852	q21.2	no change	No Risk
CDK10	cyclin dependent kinase 10	16	89680737	89696354	q24.3	no change	No Risk
CDK11A	cyclin dependent kinase 11A	1	1702379	1724357	p36.33	no change	No Risk
CDK11B	cyclin dependent kinase 11B	1	1635225	1659012	p36.33	no change	No Risk
CDK12	cyclin dependent kinase 12	17	39461486	39564907	q12	no change	No Risk
CDK13	cyclin dependent kinase 13	7	39950121	40099580	p14.1	no change	No Risk
CDK14	cyclin dependent kinase 14	7	90466424	91210590	q21.13	no change	No Risk
CDK15	cyclin dependent kinase 15	2	201790461	201895550	q33.1	no change	No Risk
CDK16	cyclin dependent kinase 16	X	47217860	47229997	p11.3	no change	High Risk
CDK17	cyclin dependent kinase 17	12	96278261	96400480	q23.1	no change	No Risk
CDK18	cyclin dependent kinase 18	1	205504596	205532793	q32.1	up-regulated	No Risk
CDK19	cyclin dependent kinase 19	6	110609978	110815958	q21	no change	No Risk
CDK2	cyclin dependent kinase 2	12	55966781	55972789	q13.2	no change	No Risk
CDK20	cyclin dependent kinase 20	9	87966441	87974753	q22.1	no change	No Risk
CDK3	cyclin dependent kinase 3	17	76000906	76005999	q25.1	up-regulated	No Risk
CDK4	cyclin dependent kinase 4	12	57747727	57756013	q14.1	no change	No Risk
CDK5	cyclin dependent kinase 5	7	151053815	151057897	q36.1	no change	No Risk
CDK6	cyclin dependent kinase 6	7	92604921	92836573	q21.2	no change	No Risk
CDK7	cyclin dependent kinase 7	CHR_HSCHR5_2_CTG1_1	69234793	69277413		no change	No Risk
CDK8	cyclin dependent kinase 8	13	26254104	26405238	q12.13	no change	No Risk
CDK9	cyclin dependent kinase 9	9	127785679	127790792	q34.11	no change	No Risk
CDKL1	cyclin dependent kinase like 1	14	50326265	50416461	q22.1	down-regulated	No Risk
CDKL2	cyclin dependent kinase like 2	4	75576496	75630716	q21.1	down-regulated	No Risk
CDKL3	cyclin dependent kinase like 3	5	134286350	134371047	q31.1	no change	No Risk
CDKL4	cyclin dependent kinase like 4	2	39175646	39229588	p22.1	no change	No Risk
CDKL5	cyclin dependent kinase like 5	X	18425583	18653629	p22.13	no change	No Risk
CDKN3	cyclin dependent kinase inhibitor 3	14	54396849	54420218	q22.2	up-regulated	No Risk
CDO1	cysteine dioxygenase type 1	5	115804733	115816659	q22.3	down-regulated	No Risk
CDS1	CDP-diacylglycerol synthase 1	4	84583127	84651334	q21.23	down-regulated	No Risk
CDS2	CDP-diacylglycerol synthase 2	20	5126879	5197887	p12.3	no change	No Risk
CDY1	chromodomain Y-linked 1	Y	25622162	25624902	q11.23	no change	NA
CDY1B	chromodomain Y-linked 1B	Y	24045229	24048019	q11.23	no change	NA
CDY2A	chromodomain Y-linked 2A	Y	18025787	18027746	q11.222	no change	NA
CDY2B	chromodomain Y-linked 2B	Y	17878260	17880220	q11.222	no change	NA
CEL	carboxyl ester lipase	9	133061981	133071861	q34.13	down-regulated	No Risk
CELSR3	cadherin EGF LAG seven-pass G-type receptor 3	3	48636463	48662886	p21.31	up-regulated	No Risk
CEMP1	cementum protein 1	16	2530035	2531417	p13.3	NA	NA
CEPT1	choline/ethanolamine phosphotransferase 1	1	111139627	111185104	p13.3	no change	No Risk
CERCAM	cerebral endothelial cell adhesion molecule	9	128411751	128437351	q34.11	no change	No Risk
CERK	ceramide kinase	22	46684410	46738252	q13.31	no change	No Risk
CERS1	ceramide synthase 1	19	18868545	18896727	p13.11	up-regulated	No Risk
CERS2	ceramide synthase 2	1	150960583	150975003	q21.3	no change	No Risk
CERS3	ceramide synthase 3	15	100400395	100544995	q26.3	no change	No Risk
CERS4	ceramide synthase 4	19	8206736	8262421	p13.2	no change	No Risk
CERS5	ceramide synthase 5	12	50129289	50167533	q13.12	no change	No Risk
CERS6	ceramide synthase 6	2	168456249	168775134	q24.3	no change	No Risk
CES1	carboxylesterase 1	CHR_HSCHR16_1_CTG3_1	55799704	55830035		no change	No Risk
CES2	carboxylesterase 2	16	66934444	66945096	q22.1	no change	No Risk
CES3	carboxylesterase 3	16	66961245	66975149	q22.1	up-regulated	No Risk
CES5A	carboxylesterase 5A	CHR_HSCHR16_1_CTG3_1	55843031	55952925		no change	No Risk
CH25H	cholesterol 25-hydroxylase	10	89205629	89207317	q23.31	down-regulated	No Risk
CHAT	choline O-acetyltransferase	10	49609095	49667942	q11.23	up-regulated	NA
CHD9	chromodomain helicase DNA binding protein 9	16	53054991	53329150	q12.2	no change	No Risk
CHDH	choline dehydrogenase	3	53812335	53846419	p21.1	down-regulated	No Risk
CHEK1	checkpoint kinase 1	11	125625163	125676255	q24.2	no change	No Risk
CHEK2	checkpoint kinase 2	22	28687743	28742422	q12.1	up-regulated	No Risk
CHFR	checkpoint with forkhead and ring finger domains	12	132822187	132956304	q24.33	up-regulated	No Risk
CHI3L1	chitinase 3 like 1	1	203178931	203186704	q32.1	no change	Low Risk
CHIA	chitinase acidic	1	111290851	111320566	p13.2	down-regulated	No Risk
CHIT1	chitinase 1	1	203212827	203273641	q32.1	up-regulated	No Risk
CHKA	choline kinase alpha	11	68052859	68121444	q13.2	no change	No Risk
CHKB	choline kinase beta	22	50578959	50601455	q13.33	up-regulated	Low Risk
CHMP4A	charged multivesicular body protein 4A	CHR_HG1_PATCH	24209582	24213868		no change	Low Risk
CHPF	chondroitin polymerizing factor	2	219538948	219543809	q35	no change	High Risk
CHPF2	chondroitin polymerizing factor 2	7	151232489	151238827	q36.1	no change	No Risk
CHPT1	choline phosphotransferase 1	12	101696947	101744140	q23.2	no change	No Risk
CHST1	carbohydrate sulfotransferase 1	11	45647689	45665622	p11.2	up-regulated	No Risk
CHST10	carbohydrate sulfotransferase 10	2	100391860	100417668	q11.2	no change	Low Risk
CHST11	carbohydrate sulfotransferase 11	12	104455295	104762014	q23.3	up-regulated	No Risk
CHST12	carbohydrate sulfotransferase 12	7	2403588	2448484	p22.3	no change	No Risk
CHST13	carbohydrate sulfotransferase 13	3	126524155	126543291	q21.3	up-regulated	No Risk
CHST14	carbohydrate sulfotransferase 14	15	40470984	40473158	q15.1	no change	No Risk
CHST15	carbohydrate sulfotransferase 15	10	124007668	124093598	q26.13	up-regulated	No Risk
CHST2	carbohydrate sulfotransferase 2	3	143119771	143124014	q24	no change	Low Risk
CHST3	carbohydrate sulfotransferase 3	10	71964395	72013558	q22.1	no change	No Risk
CHST4	carbohydrate sulfotransferase 4	16	71525233	71538748	q22.2	no change	No Risk
CHST5	carbohydrate sulfotransferase 5	16	75528530	75536108	q23.1	no change	No Risk
CHST6	carbohydrate sulfotransferase 6	16	75472052	75495445	q23.1	down-regulated	No Risk
CHST7	carbohydrate sulfotransferase 7	X	46573765	46598496	p11.3	no change	No Risk
CHST8	carbohydrate sulfotransferase 8	19	33621953	33773509	q13.11	no change	No Risk
CHST9	carbohydrate sulfotransferase 9	18	26906481	27185308	q11.2	up-regulated	No Risk
CHSY1	chondroitin sulfate synthase 1	15	101175727	101252048	q26.3	no change	No Risk
CHSY3	chondroitin sulfate synthase 3	5	129904465	130186634	q23.3	up-regulated	No Risk
CHUK	component of inhibitor of nuclear factor kappa B kinase complex	10	100188300	100229596	q24.31	no change	No Risk
CHURC1-FNTB	CHURC1-FNTB readthrough	14	64914485	65061803	q23.3	no change	No Risk
CIDEA	cell death inducing DFFA like effector a	18	12254361	12277595	p11.21	no change	No Risk
CINP	cyclin dependent kinase 2 interacting protein	14	102341102	102362916	q32.31	no change	No Risk
CIT	citron rho-interacting serine/threonine kinase	12	119685791	119877320	q24.23	no change	No Risk
CKB	creatine kinase B	14	103519667	103522833	q32.33	no change	No Risk
CKM	creatine kinase, M-type	19	45306413	45322875	q13.32	down-regulated	No Risk
CKMT1A	creatine kinase, mitochondrial 1A	15	43692886	43699222	q15.3	no change	No Risk
CKMT1B	creatine kinase, mitochondrial 1B	15	43593054	43604901	q15.3	down-regulated	No Risk
CKMT2	creatine kinase, mitochondrial 2	5	81233320	81266398	q14.1	no change	Low Risk
CLC	Charcot-Leyden crystal galectin	19	39731255	39738029	q13.2	no change	No Risk
CLCF1	cardiotrophin like cytokine factor 1	11	67364168	67374177	q13.2	no change	No Risk
CLK1	CDC like kinase 1	2	200853009	200864744	q33.1	up-regulated	No Risk
CLK2	CDC like kinase 2	CHR_HSCHR1_2_CTG31	155278272	155293895		up-regulated	No Risk
CLK3	CDC like kinase 3	15	74598500	74645414	q24.1	no change	No Risk
CLK4	CDC like kinase 4	5	178602664	178630615	q35.3	up-regulated	No Risk
CLOCK	clock circadian regulator	4	55427903	55546909	q12	no change	No Risk
CLPS	colipase	6	35794982	35797344	p21.31	no change	No Risk
CLYBL	citramalyl-CoA lyase	13	99606669	99897134	q32.3	no change	No Risk
CMA1	chymase 1	14	24505353	24508265	q12	no change	No Risk
CMAS	cytidine monophosphate N-acetylneuraminic acid synthetase	12	22046218	22065674	p12.1	no change	No Risk
CMPK1	cytidine/uridine monophosphate kinase 1	1	47333790	47378839	p33	no change	No Risk
CMPK2	cytidine/uridine monophosphate kinase 2	2	6840570	6866635	p25.2	no change	No Risk
CMTR1	cap methyltransferase 1	6	37433219	37482827	p21.2	no change	No Risk
CMTR2	cap methyltransferase 2	16	71281389	71289715	q22.2	no change	No Risk
CNDP1	carnosine dipeptidase 1	18	74534500	74587212	q22.3	down-regulated	No Risk
CNDP2	carnosine dipeptidase 2	18	74495816	74523454	q22.3	no change	No Risk
CNOT4	CCR4-NOT transcription complex subunit 4	7	135361795	135510127	q33	no change	No Risk
CNP	2',3'-cyclic nucleotide 3' phosphodiesterase	17	41966763	41977740	q21.2	down-regulated	No Risk
COASY	Coenzyme A synthase	17	42561467	42566277	q21.2	no change	No Risk
COLGALT1	collagen beta(1-O)galactosyltransferase 1	19	17555649	17583162	p13.11	up-regulated	No Risk
COLGALT2	collagen beta(1-O)galactosyltransferase 2	1	183929854	184037729	q25.3	no change	No Risk
COMT	catechol-O-methyltransferase	22	19941371	19969975	q11.21	no change	No Risk
COMTD1	catechol-O-methyltransferase domain containing 1	10	75233641	75236030	q22.2	no change	No Risk
COPA	COPI coat complex subunit alpha	1	160288594	160343273	q23.2	no change	No Risk
COPB1	COPI coat complex subunit beta 1	11	14443440	14500027	p15.2	no change	No Risk
COPB2	COPI coat complex subunit beta 2	3	139353946	139389736	q23	no change	No Risk
COPE	COPI coat complex subunit epsilon	19	18899514	18919387	p13.11	no change	No Risk
COPG1	COPI coat complex subunit gamma 1	3	129249606	129277773	q21.3	no change	No Risk
COPG2	COPI coat complex subunit gamma 2	7	130506238	130668748	q32.2	no change	No Risk
COQ2	coenzyme Q2, polyprenyltransferase	4	83261536	83284914	q21.23	no change	No Risk
COQ3	coenzyme Q3, methyltransferase	6	99369401	99394195	q16.2	no change	No Risk
COQ5	coenzyme Q5, methyltransferase	12	120503279	120534434	q24.31	no change	No Risk
COQ6	coenzyme Q6, monooxygenase	14	73949926	73963670	q24.3	no change	No Risk
COQ7	coenzyme Q7, hydroxylase	16	19067614	19080095	p12.3	no change	No Risk
COX10	cytochrome c oxidase assembly factor heme A:farnesyltransferase COX10	17	14069490	14231736	p12	no change	No Risk
COX4I1	cytochrome c oxidase subunit 4I1	16	85798633	85807068	q24.1	no change	No Risk
COX4I2	cytochrome c oxidase subunit 4I2	20	31637912	31645006	q11.21	up-regulated	No Risk
COX5A	cytochrome c oxidase subunit 5A	15	74919791	74938083	q24.2	no change	No Risk
COX5B	cytochrome c oxidase subunit 5B	2	97646062	97648383	q11.2	no change	No Risk
COX6A1	cytochrome c oxidase subunit 6A1	12	120438090	120440737	q24.31	no change	No Risk
COX6A2	cytochrome c oxidase subunit 6A2	16	31427731	31428360	p11.2	no change	No Risk
COX6B1	cytochrome c oxidase subunit 6B1	19	35648323	35658782	q13.12	no change	No Risk
COX6B2	cytochrome c oxidase subunit 6B2	19	55349306	55354719	q13.42	no change	Low Risk
COX6C	cytochrome c oxidase subunit 6C	8	99873200	99893707	q22.2	no change	Low Risk
COX7A1	cytochrome c oxidase subunit 7A1	19	36150922	36152449	q13.12	no change	No Risk
COX7A2	cytochrome c oxidase subunit 7A2	6	75237675	75250323	q14.1	no change	No Risk
COX7B	cytochrome c oxidase subunit 7B	X	77899440	77907376	q21.1	no change	High Risk
COX7B2	cytochrome c oxidase subunit 7B2	4	46734827	46909245	p12	no change	NA
COX7C	cytochrome c oxidase subunit 7C	5	86617928	86620962	q14.3	no change	No Risk
COX8A	cytochrome c oxidase subunit 8A	11	63974620	63976543	q13.1	no change	No Risk
COX8C	cytochrome c oxidase subunit 8C	CHR_HSCHR14_7_CTG1	93347191	93348356		no change	No Risk
CP	ceruloplasmin	3	149162410	149221829	q25.1	up-regulated	No Risk
CPA1	carboxypeptidase A1	7	130380339	130388114	q32.2	down-regulated	No Risk
CPA2	carboxypeptidase A2	7	130266863	130289798	q32.2	no change	No Risk
CPA3	carboxypeptidase A3	3	148865296	148897203	q24	up-regulated	No Risk
CPA5	carboxypeptidase A5	7	130344816	130368730	q32.2	no change	No Risk
CPA6	carboxypeptidase A6	8	67422038	67746378	q13.2	up-regulated	No Risk
CPNE7	copine 7	16	89575758	89597246	q24.3	up-regulated	No Risk
CPOX	coproporphyrinogen oxidase	3	98579446	98593648	q11.2	no change	No Risk
CPS1	carbamoyl-phosphate synthase 1	2	210477682	210679107	q34	no change	No Risk
CPT1A	carnitine palmitoyltransferase 1A	11	68754620	68844410	q13.3	no change	High Risk
CPT1B	carnitine palmitoyltransferase 1B	22	50568861	50578465	q13.33	up-regulated	No Risk
CPT1C	carnitine palmitoyltransferase 1C	19	49690898	49713731	q13.33	no change	No Risk
CPT2	carnitine palmitoyltransferase 2	1	53196792	53214197	p32.3	no change	No Risk
CRAT	carnitine O-acetyltransferase	9	129094142	129111189	q34.11	no change	No Risk
CRCP	CGRP receptor component	7	66114604	66154568	q11.21	no change	No Risk
CREBBP	CREB binding protein	16	3725054	3880713	p13.3	no change	No Risk
CRISP3	cysteine rich secretory protein 3	6	49727376	49744437	p12.3	no change	No Risk
CRLS1	cardiolipin synthase 1	20	6006093	6040053	p12.3	no change	No Risk
CROT	carnitine O-octanoyltransferase	7	87345664	87399794	q21.12	down-regulated	No Risk
CRYL1	crystallin lambda 1	13	20403666	20525873	q12.11	down-regulated	No Risk
CRYZ	crystallin zeta	1	74705482	74733408	p31.1	no change	No Risk
CS	citrate synthase	12	56271699	56300391	q13.3	no change	High Risk
CSAD	cysteine sulfinic acid decarboxylase	12	53157663	53180925	q13.13	up-regulated	No Risk
CSF1R	colony stimulating factor 1 receptor	5	150053291	150113372	q32	up-regulated	No Risk
CSGALNACT1	chondroitin sulfate N-acetylgalactosaminyltransferase 1	8	19404161	19758029	p21.3	no change	No Risk
CSGALNACT2	chondroitin sulfate N-acetylgalactosaminyltransferase 2	10	43138445	43185302	q11.21	no change	No Risk
CSK	C-terminal Src kinase	15	74782080	74803197	q24.1	no change	No Risk
CSNK1A1	casein kinase 1 alpha 1	5	149492982	149551471	q32	no change	No Risk
CSNK1A1L	casein kinase 1 alpha 1 like	13	37103259	37105664	q13.3	no change	No Risk
CSNK1D	casein kinase 1 delta	17	82239023	82273731	q25.3	no change	No Risk
CSNK1E	casein kinase 1 epsilon	22	38290691	38318084	q13.1	up-regulated	No Risk
CSNK1G1	casein kinase 1 gamma 1	15	64165525	64356173	q22.31	no change	No Risk
CSNK1G2	casein kinase 1 gamma 2	19	1941172	1981338	p13.3	no change	No Risk
CSNK1G3	casein kinase 1 gamma 3	5	123512099	123617045	q23.2	no change	No Risk
CSNK2A1	casein kinase 2 alpha 1	20	472498	543835	p13	no change	No Risk
CSNK2A2	casein kinase 2 alpha 2	16	58157907	58198106	q21	no change	No Risk
CSNK2B	casein kinase 2 beta	CHR_HSCHR6_MHC_DBB_CTG1	31647414	31654461		no change	No Risk
CTBP1	C-terminal binding protein 1	4	1211445	1249953	p16.3	no change	No Risk
CTDP1	CTD phosphatase subunit 1	CHR_HSCHR18_3_CTG2_1	79685555	79723770		no change	No Risk
CTDSP1	CTD small phosphatase 1	2	218398256	218405941	q35	no change	No Risk
CTDSP2	CTD small phosphatase 2	12	57819927	57846729	q14.1	no change	No Risk
CTDSPL	CTD small phosphatase like	3	37861880	37984469	p22.2	down-regulated	No Risk
CTDSPL2	CTD small phosphatase like 2	15	44427622	44529038	q15.3	no change	No Risk
CTH	cystathionine gamma-lyase	1	70411218	70439851	p31.1	down-regulated	No Risk
CTPS1	CTP synthase 1	1	40979688	41012565	p34.2	no change	No Risk
CTPS2	CTP synthase 2	X	16587999	16712936	p22.2	no change	No Risk
CTSA	cathepsin A	20	45890144	45898949	q13.12	no change	No Risk
CTSB	cathepsin B	8	11842524	11869533	p23.1	no change	No Risk
CTSC	cathepsin C	11	88265069	88359684	q14.2	no change	No Risk
CTSD	cathepsin D	11	1752752	1764573	p15.5	no change	No Risk
CTSE	cathepsin E	1	206008535	206023909	q32.1	up-regulated	No Risk
CTSF	cathepsin F	11	66563464	66568879	q13.2	no change	No Risk
CTSG	cathepsin G	14	24573518	24576250	q12	no change	No Risk
CTSH	cathepsin H	15	78921058	78949574	q25.1	down-regulated	No Risk
CTSK	cathepsin K	1	150794880	150809577	q21.3	no change	No Risk
CTSL	cathepsin L	9	87724051	87731469	q21.33	no change	No Risk
CTSO	cathepsin O	CHR_HSCHR4_1_CTG12	155924118	155953911		no change	No Risk
CTSS	cathepsin S	1	150730079	150765957	q21.3	up-regulated	No Risk
CTSV	cathepsin V	9	97029677	97156556	q22.33	down-regulated	No Risk
CTSW	cathepsin W	11	65879809	65883741	q13.1	up-regulated	Low Risk
CTSZ	cathepsin Z	20	58985686	59008238	q13.32	up-regulated	No Risk
CUBN	cubilin	10	16823966	17129811	p13	no change	No Risk
CWC27	CWC27 spliceosome associated cyclophilin	5	64768930	65018750	q12.3	no change	No Risk
CYB5D1	cytochrome b5 domain containing 1	17	7857746	7862282	p13.1	no change	No Risk
CYB5R1	cytochrome b5 reductase 1	1	202961873	202967275	q32.1	no change	No Risk
CYB5R2	cytochrome b5 reductase 2	11	7665100	7677222	p15.4	no change	No Risk
CYB5R3	cytochrome b5 reductase 3	22	42617840	42649392	q13.2	no change	No Risk
CYB5R4	cytochrome b5 reductase 4	6	83859656	83967423	q14.2	no change	No Risk
CYB5RL	cytochrome b5 reductase like	1	54169651	54200036	p32.3	no change	No Risk
CYBRD1	cytochrome b reductase 1	2	171522247	171558129	q31.1	no change	No Risk
CYC1	cytochrome c1	8	144095039	144097525	q24.3	no change	No Risk
CYLD	CYLD lysine 63 deubiquitinase	16	50742050	50801935	q12.1	no change	No Risk
CYP11A1	cytochrome P450 family 11 subfamily A member 1	CHR_HG2198_PATCH	74339603	74369490		no change	No Risk
CYP11B1	cytochrome P450 family 11 subfamily B member 1	8	142872356	142879846	q24.3	up-regulated	NA
CYP11B2	cytochrome P450 family 11 subfamily B member 2	8	142910559	142917843	q24.3	no change	NA
CYP17A1	cytochrome P450 family 17 subfamily A member 1	10	102830531	102837472	q24.32	down-regulated	No Risk
CYP19A1	cytochrome P450 family 19 subfamily A member 1	15	51208057	51338601	q21.2	no change	No Risk
CYP1A1	cytochrome P450 family 1 subfamily A member 1	15	74719542	74725536	q24.1	down-regulated	No Risk
CYP1A2	cytochrome P450 family 1 subfamily A member 2	15	74748845	74756607	q24.1	down-regulated	No Risk
CYP1B1	cytochrome P450 family 1 subfamily B member 1	2	38066973	38109902	p22.2	down-regulated	No Risk
CYP21A2	cytochrome P450 family 21 subfamily A member 2	CHR_HSCHR6_MHC_DBB_CTG1	32014113	32017485		up-regulated	No Risk
CYP24A1	cytochrome P450 family 24 subfamily A member 1	20	54153446	54173986	q13.2	down-regulated	Low Risk
CYP26A1	cytochrome P450 family 26 subfamily A member 1	10	93073475	93077885	q23.33	up-regulated	No Risk
CYP26B1	cytochrome P450 family 26 subfamily B member 1	2	72129238	72147862	p13.2	down-regulated	No Risk
CYP27A1	cytochrome P450 family 27 subfamily A member 1	2	218781749	218815293	q35	no change	Low Risk
CYP27B1	cytochrome P450 family 27 subfamily B member 1	12	57762334	57768986	q14.1	down-regulated	No Risk
CYP2A13	cytochrome P450 family 2 subfamily A member 13	19	41088451	41096195	q13.2	up-regulated	No Risk
CYP2A6	cytochrome P450 family 2 subfamily A member 6	19	40843541	40850447	q13.2	up-regulated	No Risk
CYP2A7	cytochrome P450 family 2 subfamily A member 7	19	40875439	40882752	q13.2	up-regulated	No Risk
CYP2B6	cytochrome P450 family 2 subfamily B member 6	19	40991282	41018398	q13.2	down-regulated	No Risk
CYP2C18	cytochrome P450 family 2 subfamily C member 18	10	94683729	94736190	q23.33	down-regulated	No Risk
CYP2C19	cytochrome P450 family 2 subfamily C member 19	10	94762681	94855547	q23.33	no change	NA
CYP2C8	cytochrome P450 family 2 subfamily C member 8	10	95036772	95069497	q23.33	up-regulated	No Risk
CYP2C9	cytochrome P450 family 2 subfamily C member 9	10	94938658	94990091	q23.33	up-regulated	No Risk
CYP2D6	cytochrome P450 family 2 subfamily D member 6	CHR_HSCHR22_3_CTG1	42126495	42130902		up-regulated	Low Risk
CYP2E1	cytochrome P450 family 2 subfamily E member 1	10	133520406	133561220	q26.3	no change	No Risk
CYP2F1	cytochrome P450 family 2 subfamily F member 1	19	41114432	41128381	q13.2	up-regulated	No Risk
CYP2J2	cytochrome P450 family 2 subfamily J member 2	1	59893308	59926773	p32.1	up-regulated	No Risk
CYP2R1	cytochrome P450 family 2 subfamily R member 1	11	14877440	14892231	p15.2	no change	No Risk
CYP2S1	cytochrome P450 family 2 subfamily S member 1	19	41193210	41207539	q13.2	down-regulated	No Risk
CYP2U1	cytochrome P450 family 2 subfamily U member 1	4	107931549	107953461	q25	no change	No Risk
CYP39A1	cytochrome P450 family 39 subfamily A member 1	6	46549580	46652830	p12.3	down-regulated	No Risk
CYP3A4	cytochrome P450 family 3 subfamily A member 4	7	99756960	99784248	q22.1	down-regulated	No Risk
CYP3A43	cytochrome P450 family 3 subfamily A member 43	7	99828013	99866102	q22.1	up-regulated	Low Risk
CYP3A5	cytochrome P450 family 3 subfamily A member 5	7	99648194	99679998	q22.1	up-regulated	No Risk
CYP3A7	cytochrome P450 family 3 subfamily A member 7	7	99705036	99735196	q22.1	down-regulated	No Risk
CYP46A1	cytochrome P450 family 46 subfamily A member 1	14	99684298	99727301	q32.2	no change	No Risk
CYP4A11	cytochrome P450 family 4 subfamily A member 11	1	46929177	46941484	p33	down-regulated	No Risk
CYP4A22	cytochrome P450 family 4 subfamily A member 22	1	47137435	47149735	p33	down-regulated	No Risk
CYP4B1	cytochrome P450 family 4 subfamily B member 1	1	46757838	46819413	p33	down-regulated	No Risk
CYP4F11	cytochrome P450 family 4 subfamily F member 11	19	15912367	15934867	p13.12	no change	Low Risk
CYP4F12	cytochrome P450 family 4 subfamily F member 12	19	15673018	15697174	p13.12	no change	Low Risk
CYP4F2	cytochrome P450 family 4 subfamily F member 2	19	15878023	15898077	p13.12	down-regulated	No Risk
CYP4F22	cytochrome P450 family 4 subfamily F member 22	19	15508525	15552317	p13.12	up-regulated	No Risk
CYP4F3	cytochrome P450 family 4 subfamily F member 3	19	15640897	15662825	p13.12	down-regulated	No Risk
CYP4F8	cytochrome P450 family 4 subfamily F member 8	19	15615218	15630639	p13.12	up-regulated	No Risk
CYP4V2	cytochrome P450 family 4 subfamily V member 2	4	186191567	186213463	q35.1	no change	No Risk
CYP4X1	cytochrome P450 family 4 subfamily X member 1	1	47023669	47050751	p33	no change	No Risk
CYP4Z1	cytochrome P450 family 4 subfamily Z member 1	1	47067231	47118318	p33	no change	No Risk
CYP51A1	cytochrome P450 family 51 subfamily A member 1	7	92112153	92134803	q21.2	down-regulated	No Risk
CYP7A1	cytochrome P450 family 7 subfamily A member 1	8	58490178	58500163	q12.1	no change	No Risk
CYP7B1	cytochrome P450 family 7 subfamily B member 1	8	64587763	64798737	q12.3	no change	No Risk
CYP8B1	cytochrome P450 family 8 subfamily B member 1	3	42856005	42875898	p22.1	down-regulated	No Risk
DAD1	defender against cell death 1	14	22564907	22589224	q11.2	no change	No Risk
DAGLA	diacylglycerol lipase alpha	11	61680391	61747001	q12.2	no change	No Risk
DAGLB	diacylglycerol lipase beta	7	6409126	6484190	p22.1	no change	No Risk
DAO	D-amino acid oxidase	12	108858932	108901043	q24.11	down-regulated	No Risk
DAPK1	death associated protein kinase 1	9	87497228	87708634	q21.33	no change	No Risk
DAPK2	death associated protein kinase 2	15	63907036	64072033	q22.31	no change	No Risk
DAPK3	death associated protein kinase 3	19	3958453	3971123	p13.3	no change	No Risk
DBH	dopamine beta-hydroxylase	9	133636363	133659329	q34.2	no change	No Risk
DBI	diazepam binding inhibitor, acyl-CoA binding protein	2	119366924	119372550	q14.2	no change	No Risk
DBP	D-box binding PAR bZIP transcription factor	19	48630030	48637379	q13.33	no change	No Risk
DBT	dihydrolipoamide branched chain transacylase E2	1	100186919	100249834	p21.2	down-regulated	No Risk
DCK	deoxycytidine kinase	4	70992538	71030914	q13.3	no change	No Risk
DCLK1	doublecortin like kinase 1	13	35768652	36131382	q13.3	up-regulated	No Risk
DCLK2	doublecortin like kinase 2	4	150078445	150257438	q31.23	no change	No Risk
DCT	dopachrome tautomerase	13	94436811	94479682	q32.1	no change	No Risk
DCTD	dCMP deaminase	4	182890060	182917936	q35.1	no change	No Risk
DCTPP1	dCTP pyrophosphatase 1	16	30423615	30430030	p11.2	no change	High Risk
DCXR	dicarbonyl and L-xylulose reductase	17	82035136	82037709	q25.3	down-regulated	No Risk
DDAH1	dimethylarginine dimethylaminohydrolase 1	1	85318481	85578363	p22.3	no change	Low Risk
DDAH2	dimethylarginine dimethylaminohydrolase 2	CHR_HSCHR6_MHC_COX_CTG1	31714445	31718024		no change	No Risk
DDC	dopa decarboxylase	7	50458436	50565405	p12.1	down-regulated	No Risk
DDO	D-aspartate oxidase	6	110391771	110415575	q21	no change	No Risk
DDOST	dolichyl-diphosphooligosaccharide--protein glycosyltransferase non-catalytic subunit	1	20651767	20661544	p36.12	no change	No Risk
DDR1	discoidin domain receptor tyrosine kinase 1	CHR_HSCHR6_MHC_MCF_CTG1	30959531	30970646		no change	No Risk
DDR2	discoidin domain receptor tyrosine kinase 2	1	162631373	162787405	q23.3	no change	No Risk
DDX19B	DEAD-box helicase 19B	16	70289663	70335305	q22.1	no change	Low Risk
DECR1	2,4-dienoyl-CoA reductase 1	8	90001405	90053633	q21.3	no change	No Risk
DECR2	2,4-dienoyl-CoA reductase 2	CHR_HSCHR16_CTG2	401826	412487		no change	No Risk
DEGS1	delta 4-desaturase, sphingolipid 1	1	224175756	224193441	q42.11	up-regulated	No Risk
DEGS2	delta 4-desaturase, sphingolipid 2	14	100143957	100159645	q32.2	down-regulated	No Risk
DERA	deoxyribose-phosphate aldolase	12	15911302	16037381	p12.3	no change	No Risk
DGAT1	diacylglycerol O-acyltransferase 1	CHR_HG2419_PATCH	144314584	144326910		no change	No Risk
DGAT2	diacylglycerol O-acyltransferase 2	11	75759512	75801535	q13.5	no change	No Risk
DGAT2L6	diacylglycerol O-acyltransferase 2 like 6	X	70177483	70205704	q13.1	up-regulated	No Risk
DGKA	diacylglycerol kinase alpha	12	55927319	55954027	q13.2	up-regulated	No Risk
DGKB	diacylglycerol kinase beta	7	14145049	14974777	p21.2	down-regulated	No Risk
DGKD	diacylglycerol kinase delta	CHR_HG2232_PATCH	233354507	233472104		up-regulated	No Risk
DGKE	diacylglycerol kinase epsilon	17	56834107	56869567	q22	no change	High Risk
DGKG	diacylglycerol kinase gamma	3	186105668	186362234	q27.3	no change	No Risk
DGKH	diacylglycerol kinase eta	13	42040036	42256578	q14.11	no change	No Risk
DGKI	diacylglycerol kinase iota	7	137381037	137847092	q33	no change	No Risk
DGKK	diacylglycerol kinase kappa	X	50365409	50470825	p11.22	no change	No Risk
DGKQ	diacylglycerol kinase theta	4	958887	986895	p16.3	no change	No Risk
DGKZ	diacylglycerol kinase zeta	11	46332905	46380554	p11.2	up-regulated	No Risk
DGUOK	deoxyguanosine kinase	2	73926826	73958961	p13.1	no change	No Risk
DHCR24	24-dehydrocholesterol reductase	1	54849627	54887195	p32.3	no change	No Risk
DHCR7	7-dehydrocholesterol reductase	11	71428193	71452868	q13.4	no change	No Risk
DHDDS	dehydrodolichyl diphosphate synthase subunit	1	26432282	26471306	p36.11	no change	No Risk
DHDH	dihydrodiol dehydrogenase	19	48933699	48944969	q13.33	down-regulated	No Risk
DHFR	dihydrofolate reductase	5	80626226	80654983	q14.1	no change	No Risk
DHODH	dihydroorotate dehydrogenase (quinone)	16	72008588	72027664	q22.2	no change	No Risk
DHPS	deoxyhypusine synthase	19	12675717	12681880	p13.13	no change	No Risk
DHRS2	dehydrogenase/reductase 2	14	23630115	23645639	q11.2	no change	No Risk
DHRS3	dehydrogenase/reductase 3	1	12567910	12618210	p36.21	no change	No Risk
DHRS4	dehydrogenase/reductase 4	CHR_HG1_PATCH	23953734	24011760		down-regulated	No Risk
DHRS4L2	dehydrogenase/reductase 4 like 2	14	23969874	24006408	q11.2	no change	Low Risk
DHRS9	dehydrogenase/reductase 9	2	169064789	169096167	q31.1	up-regulated	No Risk
DHTKD1	dehydrogenase E1 and transketolase domain containing 1	10	12068954	12123221	p14	no change	No Risk
DIO1	iodothyronine deiodinase 1	1	53891239	53911086	p32.3	down-regulated	No Risk
DIO2	iodothyronine deiodinase 2	14	80197526	80387757	q31.1	no change	No Risk
DIO3	iodothyronine deiodinase 3	14	101561351	101563452	q32.31	no change	Low Risk
DLAT	dihydrolipoamide S-acetyltransferase	11	112025408	112064404	q23.1	no change	No Risk
DLD	dihydrolipoamide dehydrogenase	7	107891162	107931730	q31.1	no change	No Risk
DLST	dihydrolipoamide S-succinyltransferase	14	74881891	74903743	q24.3	no change	No Risk
DLX4	distal-less homeobox 4	17	49968970	49974959	q21.33	up-regulated	No Risk
DMGDH	dimethylglycine dehydrogenase	5	78997564	79236038	q14.1	no change	No Risk
DMPK	DM1 protein kinase	19	45769709	45782552	q13.32	no change	No Risk
DNAJC6	DnaJ heat shock protein family (Hsp40) member C6	1	65248219	65415871	p31.3	down-regulated	No Risk
DNM1	dynamin 1	9	128191655	128255248	q34.11	up-regulated	No Risk
DNM1L	dynamin 1 like	12	32679200	32745650	p11.21	no change	No Risk
DNM2	dynamin 2	19	10718055	10833488	p13.2	no change	No Risk
DNM3	dynamin 3	1	171841498	172418466	q24.3	down-regulated	No Risk
DNMT1	DNA methyltransferase 1	19	10133342	10231286	p13.2	no change	No Risk
DNMT3A	DNA methyltransferase 3 alpha	2	25227855	25342590	p23.3	no change	No Risk
DNMT3B	DNA methyltransferase 3 beta	20	32762385	32809356	q11.21	no change	No Risk
DNMT3L	DNA methyltransferase 3 like	21	44246339	44262216	q22.3	down-regulated	No Risk
DOLK	dolichol kinase	9	128945530	128947603	q34.11	no change	No Risk
DOLPP1	dolichyldiphosphatase 1	9	129081111	129090438	q34.11	no change	No Risk
DOT1L	DOT1 like histone lysine methyltransferase	19	2163933	2232578	p13.3	no change	High Risk
DPAGT1	dolichyl-phosphate N-acetylglucosaminephosphotransferase 1	11	119096025	119108331	q23.3	no change	No Risk
DPEP1	dipeptidase 1	16	89613308	89638456	q24.3	down-regulated	No Risk
DPEP2	dipeptidase 2	16	67987394	68000586	q22.1	up-regulated	No Risk
DPEP3	dipeptidase 3	16	67975663	67980549	q22.1	up-regulated	No Risk
DPH5	diphthamide biosynthesis 5	1	100989623	101026088	p21.2	no change	No Risk
DPM1	dolichyl-phosphate mannosyltransferase subunit 1, catalytic	20	50934867	50959140	q13.13	no change	No Risk
DPM2	dolichyl-phosphate mannosyltransferase subunit 2, regulatory	9	127935099	127937854	q34.11	no change	No Risk
DPM3	dolichyl-phosphate mannosyltransferase subunit 3, regulatory	1	155139891	155140595	q22	no change	No Risk
DPYD	dihydropyrimidine dehydrogenase	1	97077743	97995000	p21.3	no change	No Risk
DPYS	dihydropyrimidinase	8	104330324	104467055	q22.3	down-regulated	No Risk
DPYSL2	dihydropyrimidinase like 2	8	26514031	26658178	p21.2	no change	No Risk
DPYSL3	dihydropyrimidinase like 3	5	147390808	147510068	q32	up-regulated	No Risk
DSE	dermatan sulfate epimerase	6	116254173	116444861	q22.1	no change	No Risk
DSTYK	dual serine/threonine and tyrosine protein kinase	1	205142505	205211702	q32.1	no change	No Risk
DTYMK	deoxythymidylate kinase	2	241675747	241686944	q37.3	no change	No Risk
DUOX1	dual oxidase 1	15	45129933	45165576	q21.1	no change	No Risk
DUOX2	dual oxidase 2	15	45092650	45114172	q21.1	no change	No Risk
DUSP1	dual specificity phosphatase 1	5	172768096	172771195	q35.1	no change	No Risk
DUSP10	dual specificity phosphatase 10	1	221701424	221742089	q41	up-regulated	No Risk
DUSP11	dual specificity phosphatase 11	2	73762184	73780157	p13.1	no change	No Risk
DUSP12	dual specificity phosphatase 12	1	161749758	161757238	q23.3	no change	No Risk
DUSP13	dual specificity phosphatase 13	10	75094432	75109221	q22.2	up-regulated	No Risk
DUSP14	dual specificity phosphatase 14	CHR_HSCHR17_7_CTG4	37494470	37518136		no change	No Risk
DUSP15	dual specificity phosphatase 15	20	31847637	31870664	q11.21	down-regulated	No Risk
DUSP16	dual specificity phosphatase 16	CHR_HG1362_PATCH	12473287	12562868		no change	No Risk
DUSP18	dual specificity phosphatase 18	22	30652051	30667887	q12.2	no change	No Risk
DUSP19	dual specificity phosphatase 19	2	183078559	183100008	q32.1	no change	No Risk
DUSP2	dual specificity phosphatase 2	2	96143169	96145440	q11.2	no change	No Risk
DUSP21	dual specificity phosphatase 21	X	44844021	44844888	p11.3	no change	NA
DUSP22	dual specificity phosphatase 22	6	291630	351355	p25.3	no change	No Risk
DUSP23	dual specificity phosphatase 23	1	159780932	159782543	q23.2	up-regulated	No Risk
DUSP26	dual specificity phosphatase 26	8	33591330	33600023	p12	down-regulated	Low Risk
DUSP28	dual specificity phosphatase 28	2	240560054	240565256	q37.3	no change	No Risk
DUSP3	dual specificity phosphatase 3	17	43766125	43778977	q21.31	no change	No Risk
DUSP4	dual specificity phosphatase 4	8	29333064	29350684	p12	up-regulated	No Risk
DUSP5	dual specificity phosphatase 5	10	110497907	110511533	q25.2	no change	No Risk
DUSP6	dual specificity phosphatase 6	12	89347235	89352501	q21.33	no change	No Risk
DUSP7	dual specificity phosphatase 7	3	52048919	52056571	p21.2	no change	No Risk
DUSP8	dual specificity phosphatase 8	CHR_HSCHR11_1_CTG6	1559754	1577630		no change	No Risk
DUSP9	dual specificity phosphatase 9	X	153642492	153651326	q28	down-regulated	No Risk
DUT	deoxyuridine triphosphatase	15	48331011	48343373	q21.1	no change	No Risk
DYRK1A	dual specificity tyrosine phosphorylation regulated kinase 1A	21	37365573	37526358	q22.13	no change	No Risk
DYRK1B	dual specificity tyrosine phosphorylation regulated kinase 1B	CHR_HG2021_PATCH	39825350	39834201		no change	No Risk
DYRK2	dual specificity tyrosine phosphorylation regulated kinase 2	12	67648338	67665406	q15	no change	No Risk
DYRK3	dual specificity tyrosine phosphorylation regulated kinase 3	1	206635536	206684419	q32.1	no change	No Risk
DYRK4	dual specificity tyrosine phosphorylation regulated kinase 4	12	4562204	4615302	p13.32	no change	No Risk
DZIP3	DAZ interacting zinc finger protein 3	3	108589705	108694840	q13.13	no change	No Risk
EBP	EBP cholestenol delta-isomerase	X	48521799	48528716	p11.23	no change	No Risk
ECE2	endothelin converting enzyme 2	3	184276011	184293031	q27.1	no change	No Risk
ECH1	enoyl-CoA hydratase 1	CHR_HG26_PATCH	38815458	38831877		no change	No Risk
ECHDC2	enoyl-CoA hydratase domain containing 2	1	52895910	52927212	p32.3	no change	No Risk
ECHS1	enoyl-CoA hydratase, short chain 1	10	133362485	133373354	q26.3	down-regulated	No Risk
ECI1	enoyl-CoA delta isomerase 1	16	2239402	2252300	p13.3	no change	No Risk
ECI2	enoyl-CoA delta isomerase 2	6	4115693	4135597	p25.2	down-regulated	No Risk
EEF1A1	eukaryotic translation elongation factor 1 alpha 1	6	73489308	73525587	q13	no change	No Risk
EEF1A2	eukaryotic translation elongation factor 1 alpha 2	20	63488013	63499239	q13.33	up-regulated	No Risk
EEF2	eukaryotic translation elongation factor 2	19	3976056	3985463	p13.3	no change	No Risk
EGFL8	EGF like domain multiple 8	CHR_HSCHR6_MHC_COX_CTG1	32113054	32116752		up-regulated	No Risk
EGFR	epidermal growth factor receptor	7	55019017	55211628	p11.2	up-regulated	No Risk
EHHADH	enoyl-CoA hydratase and 3-hydroxyacyl CoA dehydrogenase	3	185190624	185281990	q27.2	no change	No Risk
EHMT1	euchromatic histone lysine methyltransferase 1	9	137618992	137870016	q34.3	no change	No Risk
EHMT2	euchromatic histone lysine methyltransferase 2	CHR_HSCHR6_MHC_MCF_CTG1	31956231	31974166		no change	No Risk
EIF2AK1	eukaryotic translation initiation factor 2 alpha kinase 1	7	6022247	6059175	p22.1	no change	High Risk
EIF2AK2	eukaryotic translation initiation factor 2 alpha kinase 2	2	37099210	37157522	p22.2	no change	No Risk
EIF2AK3	eukaryotic translation initiation factor 2 alpha kinase 3	2	88556741	88691518	p11.2	no change	No Risk
EIF2AK4	eukaryotic translation initiation factor 2 alpha kinase 4	15	39934115	40035591	q15.1	no change	No Risk
EIF4EBP3	eukaryotic translation initiation factor 4E binding protein 3	5	140547662	140549576	q31.3	up-regulated	No Risk
ELOVL1	ELOVL fatty acid elongase 1	1	43363398	43368074	p34.2	no change	No Risk
ELOVL2	ELOVL fatty acid elongase 2	6	10980759	11044305	p24.2	up-regulated	Low Risk
ELOVL3	ELOVL fatty acid elongase 3	10	102226299	102229589	q24.32	down-regulated	No Risk
ELOVL4	ELOVL fatty acid elongase 4	6	79914814	79947553	q14.1	no change	No Risk
ELOVL5	ELOVL fatty acid elongase 5	6	53267398	53349179	p12.1	no change	No Risk
ELOVL6	ELOVL fatty acid elongase 6	4	110045846	110199199	q25	no change	No Risk
ELOVL7	ELOVL fatty acid elongase 7	5	60751791	60844274	q12.1	no change	No Risk
ELP3	elongator acetyltransferase complex subunit 3	8	28089673	28191156	p21.1	no change	No Risk
EMG1	EMG1 N1-specific pseudouridine methyltransferase	12	6970913	6997428	p13.31	no change	No Risk
ENGASE	endo-beta-N-acetylglucosaminidase	17	79074824	79088599	q25.3	up-regulated	No Risk
ENO1	enolase 1	1	8861000	8879190	p36.23	no change	No Risk
ENO2	enolase 2	12	6913745	6923698	p13.31	up-regulated	No Risk
ENO3	enolase 3	17	4948092	4957131	p13.2	no change	No Risk
ENOPH1	enolase-phosphatase 1	4	82430590	82461177	q21.22	no change	No Risk
ENPP1	ectonucleotide pyrophosphatase/phosphodiesterase 1	6	131808016	131895155	q23.2	down-regulated	No Risk
ENPP2	ectonucleotide pyrophosphatase/phosphodiesterase 2	8	119557086	119673453	q24.12	up-regulated	No Risk
ENPP3	ectonucleotide pyrophosphatase/phosphodiesterase 3	6	131628442	131747418	q23.2	up-regulated	No Risk
ENPP6	ectonucleotide pyrophosphatase/phosphodiesterase 6	4	184088706	184221230	q35.1	down-regulated	Low Risk
ENPP7	ectonucleotide pyrophosphatase/phosphodiesterase 7	17	79730943	79742219	q25.3	no change	No Risk
ENTPD1	ectonucleoside triphosphate diphosphohydrolase 1	10	95711779	95877266	q24.1	no change	No Risk
ENTPD2	ectonucleoside triphosphate diphosphohydrolase 2	9	137048107	137054061	q34.3	up-regulated	No Risk
ENTPD3	ectonucleoside triphosphate diphosphohydrolase 3	3	40387184	40428744	p22.1	down-regulated	No Risk
ENTPD4	ectonucleoside triphosphate diphosphohydrolase 4	8	23385783	23457695	p21.3	no change	No Risk
ENTPD5	ectonucleoside triphosphate diphosphohydrolase 5 (inactive)	14	73958010	74019399	q24.3	no change	No Risk
ENTPD6	ectonucleoside triphosphate diphosphohydrolase 6	20	25195693	25228075	p11.21	no change	No Risk
ENTPD8	ectonucleoside triphosphate diphosphohydrolase 8	9	137434364	137441816	q34.3	down-regulated	No Risk
EP300	E1A binding protein p300	22	41092592	41180077	q13.2	no change	No Risk
EPHA1	EPH receptor A1	CHR_HG708_PATCH	143390289	143408856		down-regulated	No Risk
EPHA10	EPH receptor A10	1	37713880	37765133	p34.3	up-regulated	No Risk
EPHA2	EPH receptor A2	1	16124337	16156069	p36.13	no change	No Risk
EPHA3	EPH receptor A3	3	89107621	89482134	p11.1	up-regulated	No Risk
EPHA4	EPH receptor A4	2	221418027	221574202	q36.1	no change	No Risk
EPHA5	EPH receptor A5	4	65319563	65670495	q13.2	down-regulated	No Risk
EPHA6	EPH receptor A6	3	96814581	97752460	q11.2	up-regulated	No Risk
EPHA7	EPH receptor A7	6	93240020	93419687	q16.1	no change	No Risk
EPHA8	EPH receptor A8	1	22563489	22603595	p36.12	no change	No Risk
EPHB1	EPH receptor B1	3	134795260	135260467	q22.2	no change	No Risk
EPHB2	EPH receptor B2	1	22710839	22921500	p36.12	down-regulated	No Risk
EPHB3	EPH receptor B3	3	184561785	184582408	q27.1	down-regulated	No Risk
EPHB4	EPH receptor B4	7	100802565	100827523	q22.1	no change	No Risk
EPHB6	EPH receptor B6	CHR_HSCHR7_2_CTG6	142916237	142932255		no change	No Risk
EPHX1	epoxide hydrolase 1	1	225810124	225845563	q42.12	no change	No Risk
EPHX2	epoxide hydrolase 2	8	27490781	27545564	p21.2	down-regulated	No Risk
EPM2A	EPM2A glucan phosphatase, laforin	6	145382535	145736023	q24.3	down-regulated	No Risk
EPX	eosinophil peroxidase	17	58192726	58205174	q22	down-regulated	No Risk
ERBB2	erb-b2 receptor tyrosine kinase 2	17	39687914	39730426	q12	down-regulated	No Risk
ERBB3	erb-b2 receptor tyrosine kinase 3	12	56076799	56103505	q13.2	no change	No Risk
ERBB4	erb-b2 receptor tyrosine kinase 4	2	211375717	212538841	q34	down-regulated	No Risk
ERN1	endoplasmic reticulum to nucleus signaling 1	17	64039080	64130819	q23.3	no change	No Risk
ERN2	endoplasmic reticulum to nucleus signaling 2	16	23690310	23713226	p12.2	up-regulated	No Risk
ESCO1	establishment of sister chromatid cohesion N-acetyltransferase 1	18	21529284	21600884	q11.2	no change	No Risk
ESCO2	establishment of sister chromatid cohesion N-acetyltransferase 2	8	27771949	27812640	p21.1	up-regulated	No Risk
ESD	esterase D	13	46771256	46797420	q14.2	no change	No Risk
ETFA	electron transfer flavoprotein subunit alpha	15	76215353	76311472	q24.3	no change	No Risk
ETFB	electron transfer flavoprotein subunit beta	19	51345169	51366388	q13.41	no change	No Risk
ETFDH	electron transfer flavoprotein dehydrogenase	4	158671968	158710742	q32.1	no change	No Risk
ETNK1	ethanolamine kinase 1	12	22625075	22690665	p12.1	no change	No Risk
ETNK2	ethanolamine kinase 2	1	204131062	204152044	q32.1	down-regulated	No Risk
ETNPPL	ethanolamine-phosphate phospho-lyase	4	108742048	108763054	q25	down-regulated	Low Risk
EXT1	exostosin glycosyltransferase 1	8	117794490	118111826	q24.11	no change	No Risk
EXT2	exostosin glycosyltransferase 2	11	44095648	44251962	p11.2	no change	No Risk
EXTL1	exostosin like glycosyltransferase 1	1	26019884	26036464	p36.11	down-regulated	No Risk
EXTL2	exostosin like glycosyltransferase 2	1	100872372	100895179	p21.2	no change	No Risk
EXTL3	exostosin like glycosyltransferase 3	8	28600469	28755599	p21.1	no change	No Risk
EYA1	EYA transcriptional coactivator and phosphatase 1	8	71197433	71592025	q13.3	up-regulated	No Risk
EYA2	EYA transcriptional coactivator and phosphatase 2	20	46894624	47188844	q13.12	down-regulated	No Risk
EYA3	EYA transcriptional coactivator and phosphatase 3	1	27970344	28088637	p35.3	down-regulated	No Risk
EYA4	EYA transcriptional coactivator and phosphatase 4	6	133240514	133532128	q23.2	down-regulated	No Risk
EZH1	enhancer of zeste 1 polycomb repressive complex 2 subunit	17	42700275	42745049	q21.2	no change	No Risk
EZH2	enhancer of zeste 2 polycomb repressive complex 2 subunit	7	148807257	148884321	q36.1	up-regulated	No Risk
F13A1	coagulation factor XIII A chain	6	6144084	6321013	p25.1	no change	No Risk
F13B	coagulation factor XIII B chain	1	197038741	197067260	q31.3	up-regulated	Low Risk
F2	coagulation factor II, thrombin	11	46719196	46739506	p11.2	up-regulated	No Risk
FAAH	fatty acid amide hydrolase	1	46394317	46413848	p33	no change	No Risk
FAAH2	fatty acid amide hydrolase 2	X	57286706	57489193	p11.21	no change	No Risk
FABP1	fatty acid binding protein 1	2	88122982	88128062	p11.2	down-regulated	No Risk
FABP12	fatty acid binding protein 12	8	81524981	81531378	q21.13	no change	NA
FABP2	fatty acid binding protein 2	4	119317250	119322138	q26	down-regulated	No Risk
FABP3	fatty acid binding protein 3	1	31365253	31376850	p35.2	no change	No Risk
FABP4	fatty acid binding protein 4	8	81478419	81483236	q21.13	no change	No Risk
FABP5	fatty acid binding protein 5	8	81280536	81284777	q21.13	up-regulated	No Risk
FABP6	fatty acid binding protein 6	5	160187367	160238735	q33.3	up-regulated	No Risk
FABP7	fatty acid binding protein 7	6	122779716	122784074	q22.31	up-regulated	Low Risk
FABP9	fatty acid binding protein 9	8	81458253	81461579	q21.13	no change	NA
FADS1	fatty acid desaturase 1	11	61799627	61829318	q12.2	no change	No Risk
FADS2	fatty acid desaturase 2	11	61792980	61867354	q12.2	no change	No Risk
FADS3	fatty acid desaturase 3	11	61873519	61892051	q12.2	up-regulated	No Risk
FADS6	fatty acid desaturase 6	17	74877302	74893781	q25.1	down-regulated	No Risk
FAH	fumarylacetoacetate hydrolase	15	80152490	80186946	q25.1	no change	No Risk
FAM20B	FAM20B glycosaminoglycan xylosylkinase	1	179025804	179076567	q25.2	no change	No Risk
FAM227B	family with sequence similarity 227 member B	15	49326962	49620929	q21.2	no change	No Risk
FANCL	FA complementation group L	2	58159243	58241372	p16.1	no change	No Risk
FAR1	fatty acyl-CoA reductase 1	11	13668668	13732346	p15.3	no change	No Risk
FAR2	fatty acyl-CoA reductase 2	12	29149103	29340980	p11.22	no change	No Risk
FARSA	phenylalanyl-tRNA synthetase subunit alpha	19	12922479	12934037	p13.13	no change	No Risk
FARSB	phenylalanyl-tRNA synthetase subunit beta	2	222566899	222656092	q36.1	no change	High Risk
FAS	Fas cell surface death receptor	10	88990531	89017059	q23.31	up-regulated	No Risk
FASN	fatty acid synthase	17	82078338	82098294	q25.3	no change	No Risk
FASTK	Fas activated serine/threonine kinase	7	151076593	151080866	q36.1	no change	No Risk
FAXDC2	fatty acid hydroxylase domain containing 2	5	154818492	154859252	q33.2	no change	No Risk
FBL	fibrillarin	CHR_HG2021_PATCH	39834458	39846379		no change	No Risk
FBLL1	fibrillarin like 1	5	168529305	168530634	q34	no change	No Risk
FBP1	fructose-bisphosphatase 1	9	94603133	94640249	q22.32	down-regulated	No Risk
FBP2	fructose-bisphosphatase 2	9	94558720	94593824	q22.32	down-regulated	No Risk
FDFT1	farnesyl-diphosphate farnesyltransferase 1	8	11795573	11839304	p23.1	down-regulated	No Risk
FDPS	farnesyl diphosphate synthase	1	155308748	155320666	q22	no change	No Risk
FDXR	ferredoxin reductase	17	74862497	74873031	q25.1	up-regulated	No Risk
FECH	ferrochelatase	18	57544377	57586732	q21.31	down-regulated	No Risk
FER	FER tyrosine kinase	5	108747841	109196841	q21.3	no change	No Risk
FES	FES proto-oncogene, tyrosine kinase	15	90883695	90895776	q26.1	no change	No Risk
FGA	fibrinogen alpha chain	4	154583128	154590745	q31.3	up-regulated	No Risk
FGFR1	fibroblast growth factor receptor 1	8	38400215	38468834	p11.23	no change	No Risk
FGFR2	fibroblast growth factor receptor 2	10	121478332	121598458	q26.13	down-regulated	No Risk
FGFR3	fibroblast growth factor receptor 3	4	1793293	1808872	p16.3	no change	No Risk
FGFR4	fibroblast growth factor receptor 4	5	177086905	177098144	q35.2	no change	No Risk
FGGY	FGGY carbohydrate kinase domain containing	1	59296638	59810647	p32.1	no change	No Risk
FGR	FGR proto-oncogene, Src family tyrosine kinase	1	27612064	27635185	p35.3	up-regulated	No Risk
FH	fumarate hydratase	1	241497511	241519799	q43	no change	No Risk
FHIT	fragile histidine triad diadenosine triphosphatase	3	59747277	61251459	p14.2	no change	Low Risk
FHL2	four and a half LIM domains 2	2	105357712	105438513	q12.2	no change	No Risk
FIG4	FIG4 phosphoinositide 5-phosphatase	6	109690609	109878098	q21	no change	High Risk
FITM1	fat storage inducing transmembrane protein 1	CHR_HG1_PATCH	24131274	24132848		no change	Low Risk
FITM2	fat storage inducing transmembrane protein 2	20	44302840	44311202	q13.12	no change	No Risk
FKBP10	FKBP prolyl isomerase 10	17	41812680	41823213	q21.2	up-regulated	No Risk
FKBP11	FKBP prolyl isomerase 11	12	48921518	48926474	q13.12	up-regulated	No Risk
FKBP14	FKBP prolyl isomerase 14	7	30010587	30026702	p14.3	no change	No Risk
FKBP1A	FKBP prolyl isomerase 1A	20	1368977	1393164	p13	no change	No Risk
FKBP1B	FKBP prolyl isomerase 1B	2	24049701	24063681	p23.3	no change	No Risk
FKBP2	FKBP prolyl isomerase 2	11	64241003	64244132	q13.1	no change	No Risk
FKBP3	FKBP prolyl isomerase 3	14	45115599	45135319	q21.2	no change	No Risk
FKBP4	FKBP prolyl isomerase 4	12	2794970	2805423	p13.33	no change	No Risk
FKBP5	FKBP prolyl isomerase 5	6	35573585	35728583	p21.31	no change	Low Risk
FKBP6	FKBP prolyl isomerase family member 6 (inactive)	7	73328161	73358637	q11.23	up-regulated	No Risk
FKBP7	FKBP prolyl isomerase 7	2	178463664	178478600	q31.2	no change	No Risk
FKBP8	FKBP prolyl isomerase 8	19	18531751	18544077	p13.11	no change	No Risk
FKBP9	FKBP prolyl isomerase 9	7	32957404	33006930	p14.3	no change	No Risk
FLAD1	flavin adenine dinucleotide synthetase 1	1	154983338	154993111	q21.3	no change	No Risk
FLT1	fms related receptor tyrosine kinase 1	13	28300346	28495145	q12.3	up-regulated	No Risk
FLT3	fms related receptor tyrosine kinase 3	13	28003274	28100592	q12.2	no change	Low Risk
FLT4	fms related receptor tyrosine kinase 4	5	180601506	180649624	q35.3	up-regulated	No Risk
FMO1	flavin containing dimethylaniline monoxygenase 1	1	171248471	171285978	q24.3	no change	No Risk
FMO2	flavin containing dimethylaniline monoxygenase 2	1	171185249	171212686	q24.3	no change	No Risk
FMO3	flavin containing dimethylaniline monoxygenase 3	1	171090901	171117819	q24.3	no change	No Risk
FMO4	flavin containing dimethylaniline monoxygenase 4	1	171314183	171342084	q24.3	down-regulated	No Risk
FMO5	flavin containing dimethylaniline monoxygenase 5	1	147175351	147243050	q21.1	down-regulated	No Risk
FN3K	fructosamine 3 kinase	17	82735615	82751196	q25.3	no change	No Risk
FN3KRP	fructosamine 3 kinase related protein	17	82716706	82730328	q25.3	no change	No Risk
FNTA	farnesyltransferase, CAAX box, alpha	8	43034194	43085788	p11.21	no change	No Risk
FNTB	farnesyltransferase, CAAX box, beta	14	64986895	65062652	q23.3	no change	No Risk
FOLR1	folate receptor alpha	11	72189558	72196323	q13.4	no change	No Risk
FOLR2	folate receptor beta	11	72216601	72221950	q13.4	up-regulated	No Risk
FOLR3	folate receptor gamma	11	72114869	72139892	q13.4	down-regulated	No Risk
FOSL1	FOS like 1, AP-1 transcription factor subunit	11	65892049	65900573	q13.1	no change	No Risk
FPGS	folylpolyglutamate synthase	9	127794597	127814327	q34.11	no change	No Risk
FPGT	fucose-1-phosphate guanylyltransferase	1	74198238	74234086	p31.1	no change	No Risk
FPGT-TNNI3K	FPGT-TNNI3K readthrough	1	74198235	74544393	p31.1	no change	No Risk
FRK	fyn related Src family tyrosine kinase	6	115931149	116060891	q22.1	down-regulated	No Risk
FRMPD2	FERM and PDZ domain containing 2	10	48153088	48274696	q11.22	no change	No Risk
FTCD	formimidoyltransferase cyclodeaminase	CHR_HSCHR21_5_CTG2	46142109	46155567		down-regulated	No Risk
FTH1	ferritin heavy chain 1	11	61959718	61967634	q12.3	no change	No Risk
FTMT	ferritin mitochondrial	5	121851882	121852833	q23.1	no change	NA
FTSJ1	FtsJ RNA 2'-O-methyltransferase 1	X	48476021	48486364	p11.23	no change	No Risk
FTSJ3	FtsJ RNA 2'-O-methyltransferase 3	17	63819433	63830012	q23.3	no change	No Risk
FUCA1	alpha-L-fucosidase 1	1	23845077	23868290	p36.11	no change	Low Risk
FUCA2	alpha-L-fucosidase 2	6	143494812	143511720	q24.2	no change	No Risk
FUT1	fucosyltransferase 1 (H blood group)	19	48748011	48755390	q13.33	no change	No Risk
FUT10	fucosyltransferase 10	8	33370824	33473146	p12	no change	No Risk
FUT11	fucosyltransferase 11	10	73772276	73780251	q22.2	up-regulated	No Risk
FUT2	fucosyltransferase 2	19	48695971	48705951	q13.33	down-regulated	No Risk
FUT3	fucosyltransferase 3 (Lewis blood group)	19	5842888	5851474	p13.3	down-regulated	No Risk
FUT4	fucosyltransferase 4	11	94543921	94549895	q21	no change	No Risk
FUT5	fucosyltransferase 5	19	5865826	5870540	p13.3	no change	No Risk
FUT6	fucosyltransferase 6	19	5830408	5839722	p13.3	down-regulated	No Risk
FUT7	fucosyltransferase 7	9	137030174	137032088	q34.3	up-regulated	No Risk
FUT8	fucosyltransferase 8	14	65410592	65744121	q23.3	no change	No Risk
FUT9	fucosyltransferase 9	6	96015974	96215612	q16.1	down-regulated	No Risk
FXN	frataxin	9	69035751	69079076	q21.11	no change	No Risk
FXYD2	FXYD domain containing ion transport regulator 2	11	117800844	117828698	q23.3	no change	Low Risk
FYN	FYN proto-oncogene, Src family tyrosine kinase	6	111660332	111873452	q21	no change	No Risk
G0S2	G0/G1 switch 2	1	209675412	209676390	q32.2	no change	No Risk
G6PC2	glucose-6-phosphatase catalytic subunit 2	CHR_HSCHR2_1_CTG7_2	168918229	168926984		up-regulated	Low Risk
G6PC3	glucose-6-phosphatase catalytic subunit 3	17	44070735	44076344	q21.31	no change	No Risk
G6PD	glucose-6-phosphate dehydrogenase	X	154531391	154547572	q28	no change	No Risk
GAA	alpha glucosidase	17	80101556	80119881	q25.3	no change	No Risk
GAD1	glutamate decarboxylase 1	2	170813213	170861151	q31.1	no change	No Risk
GAD2	glutamate decarboxylase 2	10	26216665	26304558	p12.1	up-regulated	No Risk
GAK	cyclin G associated kinase	4	849276	932373	p16.3	no change	No Risk
GAL3ST1	galactose-3-O-sulfotransferase 1	22	30554635	30574665	q12.2	up-regulated	No Risk
GAL3ST2	galactose-3-O-sulfotransferase 2	CHR_HSCHR2_3_CTG15	241799063	241804208		down-regulated	No Risk
GAL3ST3	galactose-3-O-sulfotransferase 3	11	66040765	66049161	q13.1	down-regulated	No Risk
GAL3ST4	galactose-3-O-sulfotransferase 4	7	100159244	100168617	q22.1	up-regulated	No Risk
GALC	galactosylceramidase	14	87837820	87993665	q31.3	no change	No Risk
GALE	UDP-galactose-4-epimerase	1	23795599	23800781	p36.11	no change	No Risk
GALK1	galactokinase 1	17	75751594	75765236	q25.1	no change	No Risk
GALK2	galactokinase 2	15	49155656	49367869	q21.1	no change	No Risk
GALM	galactose mutarotase	2	38666081	38741237	p22.1	down-regulated	No Risk
GALNS	galactosamine (N-acetyl)-6-sulfatase	16	88813734	88856970	q24.3	no change	No Risk
GALNT1	polypeptide N-acetylgalactosaminyltransferase 1	18	35581117	35711834	q12.2	no change	No Risk
GALNT10	polypeptide N-acetylgalactosaminyltransferase 10	5	154190730	154420984	q33.2	no change	No Risk
GALNT11	polypeptide N-acetylgalactosaminyltransferase 11	7	152025674	152122340	q36.1	no change	No Risk
GALNT12	polypeptide N-acetylgalactosaminyltransferase 12	9	98807670	98850081	q22.33	no change	No Risk
GALNT13	polypeptide N-acetylgalactosaminyltransferase 13	2	153871922	154453979	q23.3	no change	No Risk
GALNT14	polypeptide N-acetylgalactosaminyltransferase 14	2	30910467	31155202	p23.1	up-regulated	No Risk
GALNT15	polypeptide N-acetylgalactosaminyltransferase 15	3	16174680	16231992	p25.1	no change	No Risk
GALNT16	polypeptide N-acetylgalactosaminyltransferase 16	14	69259277	69357033	q24.1	down-regulated	No Risk
GALNT18	polypeptide N-acetylgalactosaminyltransferase 18	11	11270877	11622005	p15.4	no change	No Risk
GALNT2	polypeptide N-acetylgalactosaminyltransferase 2	1	230057990	230282122	q42.13	no change	No Risk
GALNT3	polypeptide N-acetylgalactosaminyltransferase 3	2	165747588	165794659	q24.3	down-regulated	No Risk
GALNT4	polypeptide N-acetylgalactosaminyltransferase 4	12	89519412	89524796	q21.33	no change	No Risk
GALNT5	polypeptide N-acetylgalactosaminyltransferase 5	2	157257705	157318491	q24.1	up-regulated	No Risk
GALNT6	polypeptide N-acetylgalactosaminyltransferase 6	12	51351247	51392867	q13.13	down-regulated	No Risk
GALNT7	polypeptide N-acetylgalactosaminyltransferase 7	4	173168811	173323967	q34.1	no change	No Risk
GALNT8	polypeptide N-acetylgalactosaminyltransferase 8	12	4720400	4851927	p13.32	no change	Low Risk
GALNT9	polypeptide N-acetylgalactosaminyltransferase 9	CHR_HG2246_HG2248_HG2276_PATCH	132196372	132328920		no change	No Risk
GALNTL5	polypeptide N-acetylgalactosaminyltransferase like 5	7	151956379	152019929	q36.1	up-regulated	NA
GALNTL6	polypeptide N-acetylgalactosaminyltransferase like 6	4	171812254	173041559	q34.1	no change	No Risk
GALT	galactose-1-phosphate uridylyltransferase	9	34638133	34651035	p13.3	no change	No Risk
GAMT	guanidinoacetate N-methyltransferase	19	1397026	1401570	p13.3	no change	No Risk
GANAB	glucosidase II alpha subunit	11	62624826	62646726	q12.3	no change	No Risk
GANC	glucosidase alpha, neutral C	15	42273233	42356935	q15.1	no change	No Risk
GAPDH	glyceraldehyde-3-phosphate dehydrogenase	12	6534512	6538374	p13.31	up-regulated	No Risk
GAPDHS	glyceraldehyde-3-phosphate dehydrogenase, spermatogenic	19	35533455	35545319	q13.12	up-regulated	No Risk
GART	phosphoribosylglycinamide formyltransferase, phosphoribosylglycinamide synthetase, phosphoribosylaminoimidazole synthetase	CHR_HSCHR21_4_CTG1_1	33508081	33521016		no change	No Risk
GATM	glycine amidinotransferase	15	45361124	45402327	q21.1	down-regulated	No Risk
GBA	glucosylceramidase beta	CHR_HSCHR1_2_CTG31	155249852	155260266		no change	No Risk
GBA2	glucosylceramidase beta 2	9	35736866	35749228	p13.3	no change	No Risk
GBA3	glucosylceramidase beta 3 (gene/pseudogene)	4	22692914	22819575	p15.2	no change	No Risk
GBE1	1,4-alpha-glucan branching enzyme 1	3	81489703	81761645	p12.2	no change	No Risk
GBGT1	globoside alpha-1,3-N-acetylgalactosaminyltransferase 1 (FORS blood group)	9	133152948	133163933	q34.2	no change	No Risk
GC	GC vitamin D binding protein	4	71741696	71804041	q13.3	no change	NA
GCAT	glycine C-acetyltransferase	22	37807905	37817176	q13.1	down-regulated	No Risk
GCDH	glutaryl-CoA dehydrogenase	19	12891160	12914207	p13.13	down-regulated	No Risk
GCH1	GTP cyclohydrolase 1	14	54842008	54902826	q22.2	down-regulated	No Risk
GCK	glucokinase	7	44143213	44198170	p13	no change	No Risk
GCLC	glutamate-cysteine ligase catalytic subunit	6	53497341	53616970	p12.1	no change	No Risk
GCLM	glutamate-cysteine ligase modifier subunit	1	93885199	93909456	p22.1	no change	No Risk
GCNT1	glucosaminyl (N-acetyl) transferase 1	9	76419850	76651203	q21.13	no change	No Risk
GCNT2	glucosaminyl (N-acetyl) transferase 2 (I blood group)	CHR_HG2057_PATCH	10492223	10629368		no change	No Risk
GCNT3	glucosaminyl (N-acetyl) transferase 3, mucin type	15	59594875	59640239	q22.2	down-regulated	No Risk
GCNT4	glucosaminyl (N-acetyl) transferase 4	5	75025346	75052558	q13.3	down-regulated	No Risk
GCNT7	glucosaminyl (N-acetyl) transferase family member 7	20	56491492	56525925	q13.31	up-regulated	No Risk
GCSH	glycine cleavage system protein H	16	81081945	81096395	q23.2	no change	No Risk
GDA	guanine deaminase	9	72114595	72257193	q21.13	no change	No Risk
GDE1	glycerophosphodiester phosphodiesterase 1	16	19501693	19522123	p12.3	no change	No Risk
GDPD2	glycerophosphodiester phosphodiesterase domain containing 2	X	70423031	70433390	q13.1	no change	High Risk
GFM1	G elongation factor mitochondrial 1	3	158644527	158695581	q25.32	no change	No Risk
GFM2	GTP dependent ribosome recycling factor mitochondrial 2	5	74721206	74767147	q13.3	no change	No Risk
GFPT1	glutamine--fructose-6-phosphate transaminase 1	2	69319780	69387250	p13.3	no change	No Risk
GFPT2	glutamine-fructose-6-phosphate transaminase 2	5	180300698	180353336	q35.3	no change	No Risk
GGACT	gamma-glutamylamine cyclotransferase	13	100530164	100589528	q32.3	down-regulated	No Risk
GGCT	gamma-glutamylcyclotransferase	7	30496621	30504841	p14.3	no change	High Risk
GGH	gamma-glutamyl hydrolase	8	63014881	63039407	q12.3	down-regulated	No Risk
GGPS1	geranylgeranyl diphosphate synthase 1	1	235327350	235344532	q42.3	no change	No Risk
GGT1	gamma-glutamyltransferase 1	22	24594811	24629005	q11.23	no change	No Risk
GGT2	gamma-glutamyltransferase 2	22	21207973	21227637	q11.21	up-regulated	No Risk
GGT5	gamma-glutamyltransferase 5	22	24219654	24245108	q11.23	no change	No Risk
GGT6	gamma-glutamyltransferase 6	17	4556927	4560818	p13.2	down-regulated	No Risk
GGT7	gamma-glutamyltransferase 7	20	34844720	34872856	q11.22	no change	No Risk
GGTLC1	gamma-glutamyltransferase light chain 1	20	23985050	23988779	p11.21	no change	No Risk
GGTLC2	gamma-glutamyltransferase light chain 2	22	22644475	22647903	q11.22	no change	No Risk
GGTLC3	gamma-glutamyltransferase light chain family member 3	22	18516344	18518161	q11.21	up-regulated	NA
GK	glycerol kinase	X	30653359	30731462	p21.2	down-regulated	No Risk
GK2	glycerol kinase 2	4	79406361	79408228	q21.21	no change	NA
GK5	glycerol kinase 5	3	142157527	142225592	q23	no change	No Risk
GLA	galactosidase alpha	X	101393273	101408012	q22.1	no change	Low Risk
GLB1	galactosidase beta 1	3	32996609	33097202	p22.3	no change	No Risk
GLB1L	galactosidase beta 1 like	2	219236598	219245478	q35	up-regulated	No Risk
GLCE	glucuronic acid epimerase	15	69160584	69272217	q23	no change	No Risk
GLDC	glycine decarboxylase	9	6532467	6645729	p24.1	down-regulated	No Risk
GLE1	GLE1 RNA export mediator	9	128504655	128543874	q34.11	no change	No Risk
GLIPR1	GLI pathogenesis related 1	12	75480753	75503863	q21.2	up-regulated	No Risk
GLO1	glyoxalase I	6	38675925	38703145	p21.2	no change	No Risk
GLOD4	glyoxalase domain containing 4	17	757097	783390	p13.3	no change	No Risk
GLRX	glutaredoxin	5	95751319	95822726	q15	no change	No Risk
GLRX2	glutaredoxin 2	1	193090866	193106114	q31.2	no change	No Risk
GLS	glutaminase	2	190880821	190965552	q32.2	no change	No Risk
GLS2	glutaminase 2	12	56470944	56488414	q13.3	down-regulated	No Risk
GLT6D1	glycosyltransferase 6 domain containing 1	9	135623648	135639540	q34.3	up-regulated	NA
GLT8D1	glycosyltransferase 8 domain containing 1	3	52694486	52706032	p21.1	no change	No Risk
GLT8D2	glycosyltransferase 8 domain containing 2	12	103988987	104064183	q23.3	no change	No Risk
GLTP	glycolipid transfer protein	12	109850945	109880541	q24.11	no change	No Risk
GLUD1	glutamate dehydrogenase 1	10	87050202	87094843	q23.2	no change	No Risk
GLUD2	glutamate dehydrogenase 2	CHR_HG439_PATCH	120966945	120969429		no change	No Risk
GLUL	glutamate-ammonia ligase	1	182378098	182392206	q25.3	no change	No Risk
GLYAT	glycine-N-acyltransferase	11	58640426	58731974	q12.1	down-regulated	No Risk
GLYATL1	glycine-N-acyltransferase like 1	11	58905398	59043527	q12.1	down-regulated	No Risk
GLYATL2	glycine-N-acyltransferase like 2	11	58834065	58904215	q12.1	up-regulated	No Risk
GLYATL3	glycine-N-acyltransferase like 3	6	49499923	49528078	p12.3	no change	NA
GLYCTK	glycerate kinase	3	52287089	52295257	p21.2	down-regulated	No Risk
GM2A	GM2 ganglioside activator	5	151212150	151270440	q33.1	up-regulated	No Risk
GMDS	GDP-mannose 4,6-dehydratase	6	1623806	2245605	p25.3	down-regulated	No Risk
GMPPA	GDP-mannose pyrophosphorylase A	2	219498865	219513898	q35	no change	No Risk
GMPPB	GDP-mannose pyrophosphorylase B	3	49716844	49723973	p21.31	no change	No Risk
GMPR	guanosine monophosphate reductase	6	16238587	16295549	p22.3	down-regulated	No Risk
GMPR2	guanosine monophosphate reductase 2	CHR_HG1_PATCH	24232421	24239241		no change	Low Risk
GMPS	guanine monophosphate synthase	3	155870650	155944020	q25.31	no change	No Risk
GNE	glucosamine (UDP-N-acetyl)-2-epimerase/N-acetylmannosamine kinase	9	36214441	36277042	p13.3	no change	No Risk
GNMT	glycine N-methyltransferase	6	42960754	42963880	p21.1	no change	No Risk
GNPAT	glyceronephosphate O-acyltransferase	1	231241207	231277973	q42.2	no change	No Risk
GNPDA1	glucosamine-6-phosphate deaminase 1	5	141991749	142013041	q31.3	no change	No Risk
GNPDA2	glucosamine-6-phosphate deaminase 2	4	44682200	44726588	p12	no change	No Risk
GNPNAT1	glucosamine-phosphate N-acetyltransferase 1	14	52775193	52791668	q22.1	no change	High Risk
GNPTAB	N-acetylglucosamine-1-phosphate transferase subunits alpha and beta	12	101745499	101830959	q23.2	no change	No Risk
GNS	glucosamine (N-acetyl)-6-sulfatase	12	64713445	64759431	q14.3	no change	No Risk
GOT1	glutamic-oxaloacetic transaminase 1	10	99396870	99430624	q24.2	down-regulated	No Risk
GOT1L1	glutamic-oxaloacetic transaminase 1 like 1	8	37934281	37940124	p11.23	no change	NA
GOT2	glutamic-oxaloacetic transaminase 2	16	58707131	58734342	q21	down-regulated	No Risk
GPAA1	glycosylphosphatidylinositol anchor attachment 1	8	144082590	144086216	q24.3	no change	No Risk
GPAM	glycerol-3-phosphate acyltransferase, mitochondrial	10	112149865	112215377	q25.2	no change	No Risk
GPAT2	glycerol-3-phosphate acyltransferase 2, mitochondrial	2	96021946	96039451	q11.2	up-regulated	No Risk
GPCPD1	glycerophosphocholine phosphodiesterase 1	20	5544439	5611006	p12.3	no change	No Risk
GPD1	glycerol-3-phosphate dehydrogenase 1	12	50103982	50111313	q13.12	down-regulated	No Risk
GPD1L	glycerol-3-phosphate dehydrogenase 1 like	3	32105689	32168709	p22.3	down-regulated	No Risk
GPD2	glycerol-3-phosphate dehydrogenase 2	2	156435290	156613735	q24.1	no change	No Risk
GPHN	gephyrin	14	66507407	67181803	q23.3	down-regulated	No Risk
GPI	glucose-6-phosphate isomerase	CHR_HSCHR19_2_CTG3_1	34359480	34381539		no change	No Risk
GPIHBP1	glycosylphosphatidylinositol anchored high density lipoprotein binding protein 1	8	143213218	143217170	q24.3	no change	No Risk
GPLD1	glycosylphosphatidylinositol specific phospholipase D1	6	24424565	24495205	p22.3	no change	No Risk
GPT	glutamic--pyruvic transaminase	8	144502973	144507174	q24.3	no change	No Risk
GPT2	glutamic--pyruvic transaminase 2	16	46884362	46931289	q11.2	down-regulated	No Risk
GPX1	glutathione peroxidase 1	3	49357176	49358353	p21.31	no change	No Risk
GPX2	glutathione peroxidase 2	14	64939152	64942905	q23.3	down-regulated	No Risk
GPX3	glutathione peroxidase 3	5	151020438	151028992	q33.1	down-regulated	No Risk
GPX4	glutathione peroxidase 4	19	1103926	1106791	p13.3	no change	No Risk
GPX5	glutathione peroxidase 5	6	28525881	28534955	p22.1	no change	NA
GPX6	glutathione peroxidase 6	6	28503296	28528215	p22.1	no change	NA
GPX7	glutathione peroxidase 7	1	52602371	52609051	p32.3	no change	No Risk
GPX8	glutathione peroxidase 8 (putative)	5	55160167	55167297	q11.2	no change	No Risk
GRHL1	grainyhead like transcription factor 1	2	9951693	10002277	p25.1	down-regulated	High Risk
GRHPR	glyoxylate and hydroxypyruvate reductase	9	37422666	37436990	p13.2	no change	No Risk
GRK1	G protein-coupled receptor kinase 1	CHR_HSCHR13_1_CTG5	113731864	113738248		down-regulated	No Risk
GRK7	G protein-coupled receptor kinase 7	3	141763408	141819352	q23	up-regulated	No Risk
GSR	glutathione-disulfide reductase	8	30678066	30727846	p12	no change	No Risk
GSS	glutathione synthetase	20	34928432	34956027	q11.22	no change	No Risk
GSTA1	glutathione S-transferase alpha 1	6	52791371	52803860	p12.2	no change	No Risk
GSTA2	glutathione S-transferase alpha 2	6	52750087	52763475	p12.2	no change	No Risk
GSTA3	glutathione S-transferase alpha 3	6	52896639	52909698	p12.2	no change	No Risk
GSTA4	glutathione S-transferase alpha 4	6	52977948	52995304	p12.2	no change	No Risk
GSTA5	glutathione S-transferase alpha 5	6	52831655	52840843	p12.2	no change	No Risk
GSTK1	glutathione S-transferase kappa 1	7	143244093	143270854	q34	no change	Low Risk
GSTM1	glutathione S-transferase mu 1	1	109687814	109709039	p13.3	no change	No Risk
GSTM2	glutathione S-transferase mu 2	1	109668022	109709551	p13.3	no change	Low Risk
GSTM3	glutathione S-transferase mu 3	1	109733932	109741038	p13.3	down-regulated	Low Risk
GSTM4	glutathione S-transferase mu 4	1	109656099	109674836	p13.3	no change	Low Risk
GSTM5	glutathione S-transferase mu 5	1	109711780	109775428	p13.3	down-regulated	No Risk
GSTO1	glutathione S-transferase omega 1	10	104235356	104267459	q25.1	no change	Low Risk
GSTO2	glutathione S-transferase omega 2	10	104268873	104304950	q25.1	down-regulated	No Risk
GSTP1	glutathione S-transferase pi 1	11	67583742	67586656	q13.2	no change	No Risk
GSTT2	glutathione S-transferase theta 2 (gene/pseudogene)	CHR_HSCHR22_1_CTG7	23980152	23983919		no change	No Risk
GSTT2B	glutathione S-transferase theta 2B	CHR_HSCHR22_1_CTG7	23957418	23961206		no change	Low Risk
GSTZ1	glutathione S-transferase zeta 1	14	77320996	77331597	q24.3	no change	No Risk
GTF2F1	general transcription factor IIF subunit 1	19	6379572	6393981	p13.3	no change	No Risk
GTF3C4	general transcription factor IIIC subunit 4	9	132670035	132694953	q34.13	no change	No Risk
GUCY1A2	guanylate cyclase 1 soluble subunit alpha 2	11	106674019	107018476	q22.3	no change	No Risk
GUCY2C	guanylate cyclase 2C	12	14612632	14696599	p12.3	no change	No Risk
GUCY2D	guanylate cyclase 2D, retinal	17	8002615	8020342	p13.1	up-regulated	No Risk
GUCY2F	guanylate cyclase 2F, retinal	X	109372906	109482086	q23	up-regulated	High Risk
GUK1	guanylate kinase 1	1	228139962	228148984	q42.13	no change	No Risk
GUSB	glucuronidase beta	7	65960684	65982215	q11.21	no change	No Risk
GYG1	glycogenin 1	3	148991408	149031775	q24	no change	No Risk
GYG2	glycogenin 2	X	2828822	2882820	p22.33	down-regulated	No Risk
GYS1	glycogen synthase 1	19	48968130	48993310	q13.33	no change	No Risk
GYS2	glycogen synthase 2	12	21536107	21604847	p12.1	no change	No Risk
H6PD	hexose-6-phosphate dehydrogenase/glucose 1-dehydrogenase	1	9234774	9271337	p36.22	no change	Low Risk
HAAO	3-hydroxyanthranilate 3,4-dioxygenase	2	42767089	42792593	p21	no change	Low Risk
HACE1	HECT domain and ankyrin repeat containing E3 ubiquitin protein ligase 1	6	104728094	104859919	q16.3	no change	No Risk
HACL1	2-hydroxyacyl-CoA lyase 1	3	15560699	15601852	p25.1	no change	No Risk
HADH	hydroxyacyl-CoA dehydrogenase	4	107989714	108035241	q25	down-regulated	No Risk
HADHA	hydroxyacyl-CoA dehydrogenase trifunctional multienzyme complex subunit alpha	2	26190635	26244672	p23.3	no change	No Risk
HADHB	hydroxyacyl-CoA dehydrogenase trifunctional multienzyme complex subunit beta	2	26243170	26290465	p23.3	no change	No Risk
HAGH	hydroxyacylglutathione hydrolase	16	1795620	1827157	p13.3	no change	No Risk
HAGHL	hydroxyacylglutathione hydrolase like	16	726936	735525	p13.3	up-regulated	No Risk
HAL	histidine ammonia-lyase	12	95972662	95996365	q23.1	up-regulated	No Risk
HAO1	hydroxyacid oxidase 1	20	7882985	7940458	p12.3	down-regulated	No Risk
HAO2	hydroxyacid oxidase 2	1	119368779	119394130	p12	down-regulated	No Risk
HAS1	hyaluronan synthase 1	19	51713112	51723991	q13.41	up-regulated	No Risk
HAS2	hyaluronan synthase 2	8	121612116	121641440	q24.13	down-regulated	No Risk
HAS3	hyaluronan synthase 3	16	69105653	69118719	q22.1	no change	No Risk
HAT1	histone acetyltransferase 1	2	171922448	171983686	q31.1	no change	No Risk
HCCS	holocytochrome c synthase	X	11111301	11123086	p22.2	no change	High Risk
HCK	HCK proto-oncogene, Src family tyrosine kinase	20	32052197	32101856	q11.21	up-regulated	No Risk
HCN3	hyperpolarization activated cyclic nucleotide gated potassium channel 3	CHR_HSCHR1_2_CTG31	155292987	155305252		no change	No Risk
HCST	hematopoietic cell signal transducer	19	35902529	35904377	q13.12	up-regulated	Low Risk
HDAC3	histone deacetylase 3	5	141620876	141636849	q31.3	no change	No Risk
HDC	histidine decarboxylase	15	50241947	50265965	q21.2	up-regulated	No Risk
HDLBP	high density lipoprotein binding protein	2	241227264	241317061	q37.3	no change	No Risk
HECTD1	HECT domain E3 ubiquitin protein ligase 1	14	31100112	31207804	q12	no change	No Risk
HECTD2	HECT domain E3 ubiquitin protein ligase 2	10	91409280	91514829	q23.32	no change	No Risk
HECTD3	HECT domain E3 ubiquitin protein ligase 3	1	45002540	45011324	p34.1	no change	No Risk
HECW1	HECT, C2 and WW domain containing E3 ubiquitin protein ligase 1	7	43112629	43566001	p14.1	down-regulated	No Risk
HECW2	HECT, C2 and WW domain containing E3 ubiquitin protein ligase 2	2	196189099	196593684	q32.3	up-regulated	No Risk
HELZ2	helicase with zinc finger 2	20	63558086	63574239	q13.33	no change	No Risk
HEMK1	HemK methyltransferase family member 1	3	50569152	50596168	p21.31	no change	Low Risk
HEPH	hephaestin	X	66162671	66268867	q12	no change	No Risk
HERC1	HECT and RLD domain containing E3 ubiquitin protein ligase family member 1	15	63608618	63833948	q22.31	no change	No Risk
HERC2	HECT and RLD domain containing E3 ubiquitin protein ligase 2	CHR_HSCHR15_1_CTG8	28320122	28322152		no change	No Risk
HERC3	HECT and RLD domain containing E3 ubiquitin protein ligase 3	4	88592434	88708541	q22.1	no change	No Risk
HERC4	HECT and RLD domain containing E3 ubiquitin protein ligase 4	10	67921899	68075301	q21.3	no change	No Risk
HEXA	hexosaminidase subunit alpha	15	72340924	72376420	q23	no change	No Risk
HEXB	hexosaminidase subunit beta	5	74640023	74722647	q13.3	no change	No Risk
HGD	homogentisate 1,2-dioxygenase	3	120628172	120682269	q13.33	no change	No Risk
HGSNAT	heparan-alpha-glucosaminide N-acetyltransferase	8	43140464	43202855	p11.21	no change	No Risk
HHAT	hedgehog acyltransferase	CHR_HG1832_PATCH	210328252	210679653		no change	No Risk
HIBADH	3-hydroxyisobutyrate dehydrogenase	7	27525442	27662883	p15.2	down-regulated	No Risk
HIBCH	3-hydroxyisobutyryl-CoA hydrolase	2	190189735	190344193	q32.2	down-regulated	No Risk
HIF1A	hypoxia inducible factor 1 subunit alpha	14	61695513	61748259	q23.2	down-regulated	No Risk
HIF1AN	hypoxia inducible factor 1 subunit alpha inhibitor	10	100529072	100559998	q24.31	no change	No Risk
HIGD2A	HIG1 hypoxia inducible domain family member 2A	5	176388751	176389761	q35.2	no change	No Risk
HIPK1	homeodomain interacting protein kinase 1	1	113929324	113977869	p13.2	no change	No Risk
HIPK2	homeodomain interacting protein kinase 2	7	139561570	139777998	q34	no change	No Risk
HIPK3	homeodomain interacting protein kinase 3	11	33256672	33357023	p13	no change	No Risk
HIRIP3	HIRA interacting protein 3	16	29992330	29996074	p11.2	no change	No Risk
HK1	hexokinase 1	10	69269984	69401884	q22.1	no change	No Risk
HK2	hexokinase 2	2	74834127	74893359	p12	up-regulated	No Risk
HK3	hexokinase 3	5	176880869	176899346	q35.2	up-regulated	No Risk
HKDC1	hexokinase domain containing 1	10	69220332	69267552	q22.1	no change	No Risk
HLCS	holocarboxylase synthetase	21	36748626	36990236	q22.13	no change	High Risk
HLTF	helicase like transcription factor	3	149030127	149086554	q24	no change	No Risk
HMBS	hydroxymethylbilane synthase	11	119084866	119093549	q23.3	no change	No Risk
HMGCL	3-hydroxy-3-methylglutaryl-CoA lyase	1	23801885	23838620	p36.11	no change	No Risk
HMGCLL1	3-hydroxymethyl-3-methylglutaryl-CoA lyase like 1	6	55434373	55579197	p12.1	no change	No Risk
HMGCR	3-hydroxy-3-methylglutaryl-CoA reductase	5	75336329	75364001	q13.3	down-regulated	No Risk
HMGCS1	3-hydroxy-3-methylglutaryl-CoA synthase 1	5	43287470	43313512	p12	no change	No Risk
HMGCS2	3-hydroxy-3-methylglutaryl-CoA synthase 2	1	119748002	119768905	p12	down-regulated	No Risk
HMOX1	heme oxygenase 1	22	35380361	35394214	q12.3	up-regulated	No Risk
HMOX2	heme oxygenase 2	CHR_HSCHR16_3_CTG1	4476649	4512306		no change	No Risk
HNMT	histamine N-methyltransferase	2	137964020	138016364	q22.1	no change	No Risk
HOGA1	4-hydroxy-2-oxoglutarate aldolase 1	10	97584323	97612802	q24.2	down-regulated	No Risk
HPD	4-hydroxyphenylpyruvate dioxygenase	12	121839527	121863596	q24.31	down-regulated	No Risk
HPGD	15-hydroxyprostaglandin dehydrogenase	4	174490175	174523154	q34.1	down-regulated	Low Risk
HPGDS	hematopoietic prostaglandin D synthase	4	94298535	94342876	q22.3	no change	No Risk
HPRT1	hypoxanthine phosphoribosyltransferase 1	X	134460165	134520513	q26.2	no change	No Risk
HPS3	HPS3 biogenesis of lysosomal organelles complex 2 subunit 1	3	149129638	149173732	q24	no change	No Risk
HPSE	heparanase	4	83292461	83335153	q21.23	no change	No Risk
HPSE2	heparanase 2 (inactive)	10	98457077	99235862	q24.2	down-regulated	No Risk
HS2ST1	heparan sulfate 2-O-sulfotransferase 1	1	86914635	87109982	p22.3	no change	No Risk
HS3ST1	heparan sulfate-glucosamine 3-sulfotransferase 1	4	11393150	11429564	p15.33	no change	No Risk
HS3ST2	heparan sulfate-glucosamine 3-sulfotransferase 2	16	22814162	22916338	p12.2	up-regulated	No Risk
HS3ST3A1	heparan sulfate-glucosamine 3-sulfotransferase 3A1	17	13494032	13601929	p12	no change	No Risk
HS3ST3B1	heparan sulfate-glucosamine 3-sulfotransferase 3B1	17	14301081	14349404	p12	down-regulated	No Risk
HS3ST4	heparan sulfate-glucosamine 3-sulfotransferase 4	16	25691959	26137685	p12.1	no change	No Risk
HS3ST5	heparan sulfate-glucosamine 3-sulfotransferase 5	6	114055596	114343023	q22.1	down-regulated	No Risk
HS3ST6	heparan sulfate-glucosamine 3-sulfotransferase 6	CHR_HSCHR16_4_CTG1	1913487	1920464		down-regulated	No Risk
HS6ST1	heparan sulfate 6-O-sulfotransferase 1	2	128236716	128318868	q14.3	down-regulated	No Risk
HS6ST2	heparan sulfate 6-O-sulfotransferase 2	X	132626016	132961395	q26.2	down-regulated	No Risk
HS6ST3	heparan sulfate 6-O-sulfotransferase 3	13	96090107	96839562	q32.1	down-regulated	No Risk
HSD11B1	hydroxysteroid 11-beta dehydrogenase 1	1	209686178	209734949	q32.2	no change	No Risk
HSD11B1L	hydroxysteroid 11-beta dehydrogenase 1 like	19	5680604	5688523	p13.3	no change	No Risk
HSD11B2	hydroxysteroid 11-beta dehydrogenase 2	16	67430652	67437553	q22.1	down-regulated	High Risk
HSD17B1	hydroxysteroid 17-beta dehydrogenase 1	17	42552922	42555214	q21.2	no change	No Risk
HSD17B10	hydroxysteroid 17-beta dehydrogenase 10	X	53431258	53434370	p11.22	no change	No Risk
HSD17B11	hydroxysteroid 17-beta dehydrogenase 11	4	87336515	87391188	q22.1	no change	No Risk
HSD17B12	hydroxysteroid 17-beta dehydrogenase 12	11	43680680	43856617	p11.2	no change	No Risk
HSD17B14	hydroxysteroid 17-beta dehydrogenase 14	19	48813018	48836510	q13.33	no change	No Risk
HSD17B2	hydroxysteroid 17-beta dehydrogenase 2	16	82035004	82098534	q23.3	no change	No Risk
HSD17B3	hydroxysteroid 17-beta dehydrogenase 3	9	96235306	96302176	q22.32	up-regulated	No Risk
HSD17B4	hydroxysteroid 17-beta dehydrogenase 4	5	119452465	119637199	q23.1	no change	No Risk
HSD17B6	hydroxysteroid 17-beta dehydrogenase 6	12	56752161	56787790	q13.3	no change	No Risk
HSD17B7	hydroxysteroid 17-beta dehydrogenase 7	1	162790702	162812823	q23.3	up-regulated	No Risk
HSD17B8	hydroxysteroid 17-beta dehydrogenase 8	CHR_HSCHR6_MHC_MANN_CTG1	33358522	33360715		no change	Low Risk
HSD3B1	hydroxy-delta-5-steroid dehydrogenase, 3 beta- and steroid delta-isomerase 1	1	119507198	119515054	p12	no change	No Risk
HSD3B2	hydroxy-delta-5-steroid dehydrogenase, 3 beta- and steroid delta-isomerase 2	1	119414931	119423035	p12	no change	No Risk
HSD3B7	hydroxy-delta-5-steroid dehydrogenase, 3 beta- and steroid delta-isomerase 7	16	30985207	30989147	p11.2	up-regulated	Low Risk
HSPG2	heparan sulfate proteoglycan 2	1	21822244	21937310	p36.12	no change	No Risk
HTATIP2	HIV-1 Tat interactive protein 2	11	20363685	20383782	p15.1	up-regulated	No Risk
HUNK	hormonally up-regulated Neu-associated kinase	21	31873020	32044633	q22.11	down-regulated	No Risk
HUWE1	HECT, UBA and WWE domain containing E3 ubiquitin protein ligase 1	X	53532096	53686728	p11.22	no change	No Risk
HYAL1	hyaluronidase 1	3	50299890	50312381	p21.31	down-regulated	No Risk
HYAL2	hyaluronidase 2	3	50317790	50322782	p21.31	no change	Low Risk
HYAL3	hyaluronidase 3	3	50292831	50299405	p21.31	no change	Low Risk
HYAL4	hyaluronidase 4	7	123828983	123877481	q31.32	down-regulated	Low Risk
HYI	hydroxypyruvate isomerase (putative)	1	43450989	43453989	p34.2	no change	Low Risk
HYKK	hydroxylysine kinase	15	78507564	78537372	q25.1	down-regulated	No Risk
ICMT	isoprenylcysteine carboxyl methyltransferase	1	6221193	6235972	p36.31	no change	No Risk
IDH1	isocitrate dehydrogenase (NADP(+)) 1	2	208236229	208266074	q34	no change	No Risk
IDH2	isocitrate dehydrogenase (NADP(+)) 2	15	90083045	90102477	q26.1	down-regulated	No Risk
IDH3A	isocitrate dehydrogenase (NAD(+)) 3 catalytic subunit alpha	15	78131498	78171945	q25.1	no change	No Risk
IDH3B	isocitrate dehydrogenase (NAD(+)) 3 non-catalytic subunit beta	20	2658395	2664219	p13	no change	No Risk
IDH3G	isocitrate dehydrogenase (NAD(+)) 3 non-catalytic subunit gamma	X	153785766	153794523	q28	no change	No Risk
IDI1	isopentenyl-diphosphate delta isomerase 1	10	1039152	1049119	p15.3	down-regulated	No Risk
IDI2	isopentenyl-diphosphate delta isomerase 2	10	1018910	1025859	p15.3	up-regulated	No Risk
IDO1	indoleamine 2,3-dioxygenase 1	8	39902275	39928790	p11.21	up-regulated	Low Risk
IDO2	indoleamine 2,3-dioxygenase 2	8	39934614	40016391	p11.21	no change	Low Risk
IDS	iduronate 2-sulfatase	X	149476988	149521096	q28	no change	No Risk
IDS	iduronate 2-sulfatase	X	149476988	149521096	q28	up-regulated	No Risk
IDUA	alpha-L-iduronidase	4	986997	1004564	p16.3	up-regulated	No Risk
IGF1R	insulin like growth factor 1 receptor	15	98648539	98964530	q26.3	no change	Low Risk
IKBKB	inhibitor of nuclear factor kappa B kinase subunit beta	8	42271302	42332460	p11.21	no change	No Risk
IKBKE	inhibitor of nuclear factor kappa B kinase subunit epsilon	1	206470476	206496889	q32.1	no change	No Risk
IL18BP	interleukin 18 binding protein	11	71998613	72005715	q13.4	up-regulated	Low Risk
IL4I1	interleukin 4 induced 1	19	49889654	49929539	q13.33	up-regulated	No Risk
ILK	integrin linked kinase	11	6603708	6610874	p15.4	no change	No Risk
ILKAP	ILK associated serine/threonine phosphatase	2	238170402	238203708	q37.3	no change	No Risk
IMPA1	inositol monophosphatase 1	8	81656914	81686331	q21.13	no change	No Risk
IMPA2	inositol monophosphatase 2	18	11981025	12030877	p11.21	no change	No Risk
IMPDH1	inosine monophosphate dehydrogenase 1	7	128392277	128410252	q32.1	no change	No Risk
IMPDH2	inosine monophosphate dehydrogenase 2	3	49024325	49029447	p21.31	no change	No Risk
INMT	indolethylamine N-methyltransferase	7	30697985	30757602	p14.3	no change	No Risk
INPP1	inositol polyphosphate-1-phosphatase	2	190343570	190371665	q32.2	no change	No Risk
INPP4A	inositol polyphosphate-4-phosphatase type I A	2	98444854	98594392	q11.2	no change	No Risk
INPP4B	inositol polyphosphate-4-phosphatase type II B	4	142023160	142847432	q31.21	no change	No Risk
INPP5A	inositol polyphosphate-5-phosphatase A	10	132537787	132783480	q26.3	no change	High Risk
INPP5B	inositol polyphosphate-5-phosphatase B	1	37860697	37947057	p34.3	no change	Low Risk
INPP5D	inositol polyphosphate-5-phosphatase D	CHR_HG2232_PATCH	233059967	233207903		up-regulated	No Risk
INPP5E	inositol polyphosphate-5-phosphatase E	9	136428619	136439845	q34.3	no change	No Risk
INPP5F	inositol polyphosphate-5-phosphatase F	10	119726042	119829147	q26.11	no change	No Risk
INPP5J	inositol polyphosphate-5-phosphatase J	22	31122731	31134697	q12.2	down-regulated	No Risk
INPP5K	inositol polyphosphate-5-phosphatase K	17	1494577	1516742	p13.3	no change	No Risk
INPPL1	inositol polyphosphate phosphatase like 1	11	72223701	72239147	q13.4	no change	No Risk
INSL3	insulin like 3	19	17816512	17821574	p13.11	up-regulated	No Risk
INSR	insulin receptor	19	7112255	7294414	p13.2	up-regulated	No Risk
INSRR	insulin receptor related receptor	1	156840063	156859117	q23.1	down-regulated	No Risk
IP6K1	inositol hexakisphosphate kinase 1	3	49724294	49786542	p21.31	no change	No Risk
IP6K2	inositol hexakisphosphate kinase 2	3	48688003	48740353	p21.31	no change	No Risk
IP6K3	inositol hexakisphosphate kinase 3	6	33721662	33746905	p21.31	no change	Low Risk
IPMK	inositol polyphosphate multikinase	10	58191517	58267894	q21.1	no change	No Risk
IPPK	inositol-pentakisphosphate 2-kinase	9	92613183	92670131	q22.31	no change	No Risk
IRAK1	interleukin 1 receptor associated kinase 1	X	154010506	154019902	q28	no change	No Risk
IRAK2	interleukin 1 receptor associated kinase 2	3	10164919	10243745	p25.3	no change	No Risk
IRAK3	interleukin 1 receptor associated kinase 3	12	66189195	66254622	q14.3	no change	No Risk
IRAK4	interleukin 1 receptor associated kinase 4	12	43758944	43789543	q12	no change	No Risk
IREB2	iron responsive element binding protein 2	15	78437431	78501453	q25.1	no change	No Risk
ISYNA1	inositol-3-phosphate synthase 1	19	18434388	18438167	p13.11	no change	No Risk
ITCH	itchy E3 ubiquitin protein ligase	20	34363241	34540748	q11.22	no change	No Risk
ITK	IL2 inducible T cell kinase	5	157142933	157255185	q33.3	up-regulated	Low Risk
ITPA	inosine triphosphatase	20	3208868	3223870	p13	no change	No Risk
ITPK1	inositol-tetrakisphosphate 1-kinase	CHR_HSCHR14_7_CTG1	92936914	93116320		no change	No Risk
ITPKA	inositol-trisphosphate 3-kinase A	15	41493393	41503551	q15.1	up-regulated	No Risk
ITPKB	inositol-trisphosphate 3-kinase B	1	226631690	226739323	q42.12	no change	No Risk
ITPKC	inositol-trisphosphate 3-kinase C	19	40717112	40740860	q13.2	no change	No Risk
IVD	isovaleryl-CoA dehydrogenase	15	40405485	40435947	q15.1	no change	No Risk
JAK1	Janus kinase 1	1	64833229	65067754	p31.3	no change	Low Risk
JAK2	Janus kinase 2	9	4984390	5129948	p24.1	no change	No Risk
JAK3	Janus kinase 3	19	17824780	17848071	p13.11	up-regulated	No Risk
JMJD7-PLA2G4B	JMJD7-PLA2G4B readthrough	15	41828095	41848155	q15.1	up-regulated	No Risk
KALRN	kalirin RhoGEF kinase	3	124033369	124726325	q21.1	no change	No Risk
KANSL3	KAT8 regulatory NSL complex subunit 3	2	96593170	96642787	q11.2	no change	No Risk
KAT2A	lysine acetyltransferase 2A	17	42113111	42121367	q21.2	up-regulated	No Risk
KAT2B	lysine acetyltransferase 2B	3	20040446	20154404	p24.3	no change	No Risk
KAT5	lysine acetyltransferase 5	11	65711996	65719604	q13.1	no change	No Risk
KAT6A	lysine acetyltransferase 6A	8	41929479	42051994	p11.21	no change	No Risk
KAT6B	lysine acetyltransferase 6B	CHR_HG2191_PATCH	74826984	75034681		no change	No Risk
KAT7	lysine acetyltransferase 7	17	49788648	49835026	q21.33	no change	No Risk
KAT8	lysine acetyltransferase 8	16	31114489	31131393	p11.2	no change	No Risk
KCNJ11	potassium inwardly rectifying channel subfamily J member 11	11	17365172	17389331	p15.1	no change	Low Risk
KCNJ8	potassium inwardly rectifying channel subfamily J member 8	12	21764955	21775600	p12.1	no change	No Risk
KDR	kinase insert domain receptor	4	55078481	55125595	q12	up-regulated	No Risk
KDSR	3-ketodihydrosphingosine reductase	18	63327726	63367228	q21.33	no change	No Risk
KHK	ketohexokinase	2	27086747	27100762	p23.3	no change	No Risk
KIAA0319	KIAA0319	6	24544104	24646191	p22.3	up-regulated	No Risk
KIT	KIT proto-oncogene, receptor tyrosine kinase	4	54657918	54740715	q12	no change	No Risk
KL	klotho	13	33016423	33066143	q13.1	down-regulated	No Risk
KLHL23	kelch like family member 23	2	169694488	169776989	q31.1	no change	No Risk
KLK1	kallikrein 1	19	50819146	50823787	q13.33	down-regulated	No Risk
KLK2	kallikrein related peptidase 2	19	50861568	50880567	q13.33	up-regulated	No Risk
KMO	kynurenine 3-monooxygenase	1	241532134	241595642	q43	no change	No Risk
KMT2A	lysine methyltransferase 2A	11	118436490	118526832	q23.3	no change	No Risk
KMT2B	lysine methyltransferase 2B	19	35717973	35738878	q13.12	no change	No Risk
KMT2C	lysine methyltransferase 2C	7	152134922	152436644	q36.1	no change	No Risk
KMT2D	lysine methyltransferase 2D	12	49018978	49060794	q13.12	no change	No Risk
KMT2E	lysine methyltransferase 2E (inactive)	7	105014190	105115019	q22.3	no change	No Risk
KPNA6	karyopherin subunit alpha 6	1	32108056	32176563	p35.2	no change	No Risk
KRTAP11-1	keratin associated protein 11-1	21	30880644	30881580	q22.11	up-regulated	NA
KYNU	kynureninase	2	142877657	143055833	q22.2	no change	No Risk
L1CAM	L1 cell adhesion molecule	X	153861514	153886173	q28	down-regulated	No Risk
L2HGDH	L-2-hydroxyglutarate dehydrogenase	14	50237563	50312229	q21.3	down-regulated	No Risk
LALBA	lactalbumin alpha	12	48567684	48570066	q13.11	no change	No Risk
LAP3	leucine aminopeptidase 3	4	17577198	17607972	p15.32	no change	No Risk
LATS1	large tumor suppressor kinase 1	6	149658153	149718105	q25.1	no change	No Risk
LATS2	large tumor suppressor kinase 2	13	20973036	21061586	q12.11	no change	No Risk
LBR	lamin B receptor	1	225401502	225428925	q42.12	no change	No Risk
LCAT	lecithin-cholesterol acyltransferase	16	67939750	67944131	q22.1	up-regulated	No Risk
LCK	LCK proto-oncogene, Src family tyrosine kinase	1	32251239	32286165	p35.2	up-regulated	Low Risk
LCLAT1	lysocardiolipin acyltransferase 1	2	30447226	30644225	p23.1	no change	No Risk
LCMT1	leucine carboxyl methyltransferase 1	16	25111731	25178231	p12.1	no change	No Risk
LCMT2	leucine carboxyl methyltransferase 2	15	43323649	43330582	q15.3	no change	No Risk
LCT	lactase	2	135787850	135837184	q21.3	up-regulated	No Risk
LDHA	lactate dehydrogenase A	CHR_HG2111_PATCH	18397186	18411051		up-regulated	No Risk
LDHAL6A	lactate dehydrogenase A like 6A	11	18455824	18479601	p15.1	no change	No Risk
LDHAL6B	lactate dehydrogenase A like 6B	15	59206843	59208588	q22.2	no change	No Risk
LDHB	lactate dehydrogenase B	12	21635342	21757857	p12.1	down-regulated	No Risk
LDHC	lactate dehydrogenase C	11	18412318	18452063	p15.1	down-regulated	No Risk
LDHD	lactate dehydrogenase D	16	75111860	75116780	q23.1	down-regulated	No Risk
LDLR	low density lipoprotein receptor	19	11089462	11133820	p13.2	down-regulated	No Risk
LEFTY1	left-right determination factor 1	1	225886282	225911382	q42.12	up-regulated	No Risk
LENEP	lens epithelial protein	1	154993586	154994315	q21.3	up-regulated	No Risk
LENG9	leukocyte receptor cluster member 9	CHR_HSCHR19LRC_COX1_CTG3_1	54393938	54395858		no change	No Risk
LGALS13	galectin 13	19	39602501	39607474	q13.2	no change	NA
LGMN	legumain	14	92703807	92748679	q32.12	no change	No Risk
LGSN	lengsin, lens protein with glutamine synthetase domain	6	63275951	63319983	q12	down-regulated	No Risk
LHPP	phospholysine phosphohistidine inorganic pyrophosphate phosphatase	10	124461823	124617888	q26.13	no change	No Risk
LIAS	lipoic acid synthetase	4	39459004	39485109	p14	no change	No Risk
LIMK1	LIM domain kinase 1	7	74082933	74122525	q11.23	no change	No Risk
LIMK2	LIM domain kinase 2	22	31212239	31280080	q12.2	no change	No Risk
LIPA	lipase A, lysosomal acid type	10	89213569	89414557	q23.31	up-regulated	No Risk
LIPC	lipase C, hepatic type	15	58410569	58569844	q21.3	no change	No Risk
LIPE	lipase E, hormone sensitive type	19	42401514	42427388	q13.2	no change	No Risk
LIPF	lipase F, gastric type	10	88664441	88678814	q23.31	no change	No Risk
LIPG	lipase G, endothelial type	18	49560699	49599185	q21.1	down-regulated	No Risk
LIPT1	lipoyltransferase 1	2	99154955	99163157	q11.2	no change	No Risk
LIPT2	lipoyl(octanoyl) transferase 2	11	74490519	74493724	q13.4	no change	No Risk
LMTK2	lemur tyrosine kinase 2	7	98106862	98209638	q21.3	no change	No Risk
LMTK3	lemur tyrosine kinase 3	19	48485271	48513935	q13.33	down-regulated	No Risk
LOX	lysyl oxidase	5	122063195	122078413	q23.1	up-regulated	No Risk
LOXL2	lysyl oxidase like 2	8	23296897	23425328	p21.3	up-regulated	No Risk
LPCAT1	lysophosphatidylcholine acyltransferase 1	CHR_HSCHR5_3_CTG1	1460716	1505839		up-regulated	No Risk
LPCAT2	lysophosphatidylcholine acyltransferase 2	16	55509072	55586666	q12.2	no change	No Risk
LPCAT3	lysophosphatidylcholine acyltransferase 3	12	6976185	7018477	p13.31	no change	No Risk
LPCAT4	lysophosphatidylcholine acyltransferase 4	15	34358633	34367196	q14	no change	No Risk
LPGAT1	lysophosphatidylglycerol acyltransferase 1	1	211743457	211830763	q32.3	no change	No Risk
LPIN1	lipin 1	2	11677595	11827409	p25.1	no change	No Risk
LPIN2	lipin 2	18	2916994	3013144	p11.31	down-regulated	No Risk
LPIN3	lipin 3	20	41340821	41360582	q12	up-regulated	No Risk
LPL	lipoprotein lipase	8	19901717	19967259	p21.3	down-regulated	No Risk
LPO	lactoperoxidase	17	58218548	58268518	q22	no change	No Risk
LRAT	lecithin retinol acyltransferase	4	154626945	154753120	q32.1	up-regulated	Low Risk
LRP2	LDL receptor related protein 2	2	169127109	169362534	q31.1	no change	No Risk
LRRK1	leucine rich repeat kinase 1	15	100919327	101078257	q26.3	up-regulated	No Risk
LRRK2	leucine rich repeat kinase 2	12	40196744	40369285	q12	up-regulated	No Risk
LRSAM1	leucine rich repeat and sterile alpha motif containing 1	9	127451489	127503499	q33.3	no change	No Risk
LRTOMT	leucine rich transmembrane and O-methyltransferase domain containing	11	72080337	72096895	q13.4	no change	No Risk
LSS	lanosterol synthase	CHR_HSCHR21_5_CTG2	46190452	46221883		no change	No Risk
LTA4H	leukotriene A4 hydrolase	12	96000753	96043520	q23.1	no change	Low Risk
LTC4S	leukotriene C4 synthase	CHR_HG30_PATCH	179794850	179797517		up-regulated	No Risk
LTK	leukocyte receptor tyrosine kinase	15	41503637	41513887	q15.1	no change	Low Risk
LYN	LYN proto-oncogene, Src family tyrosine kinase	8	55879835	56014169	q12.1	no change	No Risk
LYPLA1	lysophospholipase 1	8	54046367	54102017	q11.23	no change	No Risk
LYPLA2	lysophospholipase 2	1	23791145	23795539	p36.11	no change	No Risk
LYZL1	lysozyme like 1	10	29289061	29318328	p12.1	up-regulated	No Risk
MACROD1	mono-ADP ribosylhydrolase 1	11	63998558	64166113	q13.1	no change	No Risk
MACROD2	mono-ADP ribosylhydrolase 2	20	13995369	16053197	p12.1	no change	No Risk
MAGEA2	MAGE family member A2	X	152749863	152753884	q28	no change	NA
MAGEA2B	MAGE family member A2B	X	152714586	152718607	q28	no change	NA
MAK	male germ cell associated kinase	6	10762723	10838553	p24.2	no change	Low Risk
MAN1A1	mannosidase alpha class 1A member 1	6	119177205	119349761	q22.31	down-regulated	No Risk
MAN1A2	mannosidase alpha class 1A member 2	1	117367449	117528872	p12	no change	No Risk
MAN1B1	mannosidase alpha class 1B member 1	9	137086857	137109189	q34.3	no change	No Risk
MAN1C1	mannosidase alpha class 1C member 1	1	25616791	25786206	p36.11	down-regulated	No Risk
MAN2A1	mannosidase alpha class 2A member 1	5	109689927	109869625	q21.3	no change	High Risk
MAN2A2	mannosidase alpha class 2A member 2	15	90902218	90922584	q26.1	no change	No Risk
MAN2B1	mannosidase alpha class 2B member 1	19	12646511	12666742	p13.13	no change	No Risk
MAN2B2	mannosidase alpha class 2B member 2	4	6575189	6623362	p16.1	no change	No Risk
MAN2C1	mannosidase alpha class 2C member 1	15	75355207	75368612	q24.2	no change	No Risk
MAN2C1	mannosidase alpha class 2C member 1	15	75355207	75368612	q24.2	NA	NA
MANBA	mannosidase beta	4	102630770	102760994	q24	no change	No Risk
MANSC1	MANSC domain containing 1	CHR_HG1362_PATCH	12326056	12350242		no change	High Risk
MAOA	monoamine oxidase A	X	43654907	43746824	p11.3	no change	Low Risk
MAOB	monoamine oxidase B	X	43766610	43882450	p11.3	no change	No Risk
MAP2K1	mitogen-activated protein kinase kinase 1	15	66386837	66491544	q22.31	no change	No Risk
MAP2K2	mitogen-activated protein kinase kinase 2	19	4090321	4124122	p13.3	no change	No Risk
MAP2K3	mitogen-activated protein kinase kinase 3	17	21284672	21315232	p11.2	no change	No Risk
MAP2K4	mitogen-activated protein kinase kinase 4	17	12020829	12143830	p12	no change	No Risk
MAP2K5	mitogen-activated protein kinase kinase 5	15	67542703	67807117	q23	no change	No Risk
MAP2K6	mitogen-activated protein kinase kinase 6	17	69414697	69553865	q24.3	no change	Low Risk
MAP2K7	mitogen-activated protein kinase kinase 7	19	7903843	7914478	p13.2	no change	No Risk
MAP3K1	mitogen-activated protein kinase kinase kinase 1	5	56815549	56896152	q11.2	no change	No Risk
MAP3K10	mitogen-activated protein kinase kinase kinase 10	19	40191426	40215575	q13.2	no change	No Risk
MAP3K11	mitogen-activated protein kinase kinase kinase 11	11	65597756	65615382	q13.1	no change	No Risk
MAP3K12	mitogen-activated protein kinase kinase kinase 12	12	53479669	53500063	q13.13	up-regulated	No Risk
MAP3K13	mitogen-activated protein kinase kinase kinase 13	3	185282941	185489094	q27.2	no change	No Risk
MAP3K14	mitogen-activated protein kinase kinase kinase 14	CHR_HSCHR17_2_CTG5	45316960	45317040		up-regulated	No Risk
MAP3K15	mitogen-activated protein kinase kinase kinase 15	X	19360056	19515508	p22.12	down-regulated	No Risk
MAP3K2	mitogen-activated protein kinase kinase kinase 2	2	127298668	127388465	q14.3	no change	No Risk
MAP3K3	mitogen-activated protein kinase kinase kinase 3	17	63622415	63696305	q23.3	no change	No Risk
MAP3K4	mitogen-activated protein kinase kinase kinase 4	6	160991727	161117385	q26	no change	No Risk
MAP3K5	mitogen-activated protein kinase kinase kinase 5	6	136557046	136792477	q23.3	no change	No Risk
MAP3K6	mitogen-activated protein kinase kinase kinase 6	1	27354067	27366961	p36.11	no change	No Risk
MAP3K7	mitogen-activated protein kinase kinase kinase 7	6	90513573	90587072	q15	no change	No Risk
MAP3K8	mitogen-activated protein kinase kinase kinase 8	10	30434021	30461833	p11.23	no change	No Risk
MAP3K9	mitogen-activated protein kinase kinase kinase 9	14	70722526	70809534	q24.2	down-regulated	No Risk
MAP4K1	mitogen-activated protein kinase kinase kinase kinase 1	CHR_HG26_PATCH	38587641	38618882		up-regulated	Low Risk
MAP4K2	mitogen-activated protein kinase kinase kinase kinase 2	11	64784918	64803241	q13.1	no change	No Risk
MAP4K3	mitogen-activated protein kinase kinase kinase kinase 3	2	39249266	39437301	p22.1	no change	No Risk
MAP4K4	mitogen-activated protein kinase kinase kinase kinase 4	2	101696850	101894689	q11.2	up-regulated	No Risk
MAP4K5	mitogen-activated protein kinase kinase kinase kinase 5	14	50418501	50561126	q22.1	no change	No Risk
MAPK1	mitogen-activated protein kinase 1	22	21759657	21867680	q11.22	no change	No Risk
MAPK10	mitogen-activated protein kinase 10	4	85990007	86594625	q21.3	down-regulated	No Risk
MAPK11	mitogen-activated protein kinase 11	22	50263713	50270767	q13.33	up-regulated	No Risk
MAPK12	mitogen-activated protein kinase 12	22	50245450	50261716	q13.33	up-regulated	No Risk
MAPK13	mitogen-activated protein kinase 13	6	36127809	36144524	p21.31	no change	No Risk
MAPK14	mitogen-activated protein kinase 14	6	36027677	36111236	p21.31	no change	No Risk
MAPK15	mitogen-activated protein kinase 15	CHR_HSCHR8_3_CTG7	143703266	143709465		up-regulated	No Risk
MAPK3	mitogen-activated protein kinase 3	16	30114105	30123506	p11.2	no change	No Risk
MAPK4	mitogen-activated protein kinase 4	CHR_HSCHR18_1_CTG1_1	50567310	50567991		down-regulated	No Risk
MAPK6	mitogen-activated protein kinase 6	15	51952106	52067375	q21.2	no change	No Risk
MAPK7	mitogen-activated protein kinase 7	17	19377721	19383544	p11.2	no change	No Risk
MAPK8	mitogen-activated protein kinase 8	10	48306639	48439360	q11.22	no change	No Risk
MAPK9	mitogen-activated protein kinase 9	5	180233143	180292099	q35.3	no change	No Risk
MAPKAPK2	MAPK activated protein kinase 2	1	206684905	206734281	q32.1	no change	No Risk
MAPKAPK3	MAPK activated protein kinase 3	3	50611520	50649291	p21.2	no change	No Risk
MAPKAPK5	MAPK activated protein kinase 5	12	111842228	111902222	q24.12	no change	No Risk
MARK1	microtubule affinity regulating kinase 1	1	220528136	220664461	q41	no change	No Risk
MARK2	microtubule affinity regulating kinase 2	11	63838928	63911020	q13.1	no change	No Risk
MARK3	microtubule affinity regulating kinase 3	14	103385377	103503831	q32.32	no change	No Risk
MARK4	microtubule affinity regulating kinase 4	19	45079288	45305284	q13.32	no change	No Risk
MARS2	methionyl-tRNA synthetase 2, mitochondrial	2	197705369	197708395	q33.1	no change	No Risk
MAST1	microtubule associated serine/threonine kinase 1	19	12833951	12874952	p13.13	up-regulated	No Risk
MAST2	microtubule associated serine/threonine kinase 2	1	45786987	46036122	p34.1	no change	No Risk
MAST3	microtubule associated serine/threonine kinase 3	19	18097793	18151692	p13.11	no change	No Risk
MAST4	microtubule associated serine/threonine kinase family member 4	5	66596361	67169595	q12.3	no change	No Risk
MASTL	microtubule associated serine/threonine kinase like	10	27154824	27187953	p12.1	no change	No Risk
MAT1A	methionine adenosyltransferase 1A	10	80271820	80289658	q22.3	no change	No Risk
MAT2A	methionine adenosyltransferase 2A	2	85539168	85545281	p11.2	no change	High Risk
MAT2B	methionine adenosyltransferase 2B	5	163503114	163519354	q34	no change	No Risk
MATK	megakaryocyte-associated tyrosine kinase	19	3777970	3802129	p13.3	up-regulated	Low Risk
MBOAT1	membrane bound O-acyltransferase domain containing 1	6	20099684	20212469	p22.3	no change	No Risk
MBOAT2	membrane bound O-acyltransferase domain containing 2	2	8852690	9003709	p25.1	down-regulated	No Risk
MBOAT4	membrane bound O-acyltransferase domain containing 4	8	30131671	30144665	p12	up-regulated	High Risk
MBOAT7	membrane bound O-acyltransferase domain containing 7	CHR_HSCHR19LRC_LRC_J_CTG3_1	54173854	54190480		no change	No Risk
MCAT	malonyl-CoA-acyl carrier protein transacylase	22	43132209	43143398	q13.2	no change	No Risk
MCCC1	methylcrotonoyl-CoA carboxylase 1	3	183015218	183116075	q27.1	down-regulated	No Risk
MCCC2	methylcrotonoyl-CoA carboxylase 2	CHR_HSCHR5_1_CTG1_1	70912599	70929779		no change	No Risk
MCEE	methylmalonyl-CoA epimerase	2	71109684	71130239	p13.3	no change	No Risk
MDH1	malate dehydrogenase 1	2	63588609	63607197	p15	no change	No Risk
MDH1B	malate dehydrogenase 1B	2	206737763	206765328	q33.3	no change	No Risk
MDH2	malate dehydrogenase 2	7	76048051	76067508	q11.23	no change	No Risk
MDM2	MDM2 proto-oncogene	12	68808177	68845544	q15	no change	No Risk
MDP1	magnesium dependent phosphatase 1	CHR_HG1_PATCH	24213942	24216069		no change	No Risk
ME1	malic enzyme 1	6	83210402	83431051	q14.2	no change	High Risk
ME2	malic enzyme 2	18	50879080	50954257	q21.2	no change	No Risk
ME3	malic enzyme 3	11	86441108	86672636	q14.2	no change	Low Risk
MECR	mitochondrial trans-2-enoyl-CoA reductase	1	29192657	29230942	p35.3	no change	No Risk
MED1	mediator complex subunit 1	17	39404285	39451272	q12	no change	No Risk
MEIKIN	meiotic kinetochore factor	5	131806990	131945698	q31.1	up-regulated	No Risk
MELK	maternal embryonic leucine zipper kinase	9	36572862	36677683	p13.2	up-regulated	No Risk
MEPCE	methylphosphate capping enzyme	7	100428790	100434118	q22.1	no change	No Risk
MERTK	MER proto-oncogene, tyrosine kinase	2	111898607	112029561	q13	no change	No Risk
MET	MET proto-oncogene, receptor tyrosine kinase	7	116672196	116798377	q31.2	up-regulated	No Risk
METTL1	methyltransferase like 1	12	57768471	57772119	q14.1	no change	No Risk
METTL14	methyltransferase like 14	4	118685392	118715433	q26	no change	No Risk
METTL15	methyltransferase like 15	11	28108248	28527041	p14.1	no change	No Risk
METTL16	methyltransferase like 16	17	2405562	2511891	p13.3	no change	No Risk
METTL17	methyltransferase like 17	14	20989973	20997035	q11.2	no change	No Risk
METTL18	methyltransferase like 18	1	169792529	169794963	q24.2	no change	No Risk
METTL21A	methyltransferase like 21A	2	207580631	207625928	q33.3	no change	No Risk
METTL21C	methyltransferase like 21C	13	102685747	102695044	q33.1	no change	No Risk
METTL22	methyltransferase like 22	16	8621683	8649654	p13.2	no change	No Risk
METTL23	methyltransferase like 23	17	76726830	76733936	q25.1	no change	No Risk
METTL2A	methyltransferase like 2A	17	62423875	62453385	q23.2	no change	No Risk
METTL2B	methyltransferase like 2B	7	128476729	128506602	q32.1	no change	No Risk
METTL3	methyltransferase like 3	14	21498133	21511342	q11.2	no change	No Risk
METTL4	methyltransferase like 4	18	2537525	2571509	p11.32	no change	No Risk
METTL5	methyltransferase like 5	2	169810081	169824931	q31.1	no change	High Risk
METTL6	methyltransferase like 6	3	15381275	15440566	p25.1	no change	No Risk
METTL7A	methyltransferase like 7A	12	50923472	50932510	q13.12	no change	No Risk
METTL7B	methyltransferase like 7B	12	55681678	55684611	q13.2	no change	No Risk
METTL8	methyltransferase like 8	2	171315746	171434802	q31.1	no change	No Risk
MGAM	maltase-glucoamylase	CHR_HSCHR7_2_CTG6	142038524	142106747		no change	No Risk
MGAT1	alpha-1,3-mannosyl-glycoprotein 2-beta-N-acetylglucosaminyltransferase	5	180784780	180815652	q35.3	no change	No Risk
MGAT2	alpha-1,6-mannosyl-glycoprotein 2-beta-N-acetylglucosaminyltransferase	14	49620799	49623481	q21.3	no change	No Risk
MGAT3	beta-1,4-mannosyl-glycoprotein 4-beta-N-acetylglucosaminyltransferase	22	39457012	39492194	q13.1	up-regulated	Low Risk
MGAT4A	alpha-1,3-mannosyl-glycoprotein 4-beta-N-acetylglucosaminyltransferase A	2	98619106	98731132	q11.2	no change	High Risk
MGAT4B	alpha-1,3-mannosyl-glycoprotein 4-beta-N-acetylglucosaminyltransferase B	CHR_HG30_PATCH	179798463	179807814		no change	No Risk
MGAT4C	MGAT4 family member C	CHR_HG2063_PATCH	85955666	86838884		down-regulated	No Risk
MGAT4D	MGAT4 family member D	4	140442262	140498377	q31.1	no change	No Risk
MGAT5	alpha-1,6-mannosylglycoprotein 6-beta-N-acetylglucosaminyltransferase	2	134119983	134454621	q21.2	no change	No Risk
MGAT5B	alpha-1,6-mannosylglycoprotein 6-beta-N-acetylglucosaminyltransferase B	17	76868404	76950393	q25.2	no change	No Risk
MGLL	monoglyceride lipase	3	127689062	128052190	q21.3	no change	No Risk
MGMT	O-6-methylguanine-DNA methyltransferase	10	129467190	129770983	q26.3	no change	No Risk
MGRN1	mahogunin ring finger 1	16	4616493	4690974	p13.3	no change	No Risk
MGST1	microsomal glutathione S-transferase 1	12	16347142	16609259	p12.3	no change	No Risk
MGST2	microsomal glutathione S-transferase 2	4	139665768	139740745	q31.1	no change	No Risk
MGST3	microsomal glutathione S-transferase 3	1	165631213	165661796	q24.1	no change	No Risk
MIA3	MIA SH3 domain ER export factor 3	1	222618097	222668007	q41	no change	No Risk
MIB1	MIB E3 ubiquitin protein ligase 1	18	21704957	21870953	q11.2	no change	No Risk
MIB2	MIB E3 ubiquitin protein ligase 2	1	1615454	1630605	p36.33	no change	No Risk
MID1	midline 1	X	10445310	10833654	p22.2	no change	No Risk
MIF	macrophage migration inhibitory factor	CHR_HSCHR22_1_CTG7	23894004	23895227		up-regulated	No Risk
MINK1	misshapen like kinase 1	17	4833340	4898061	p13.2	no change	No Risk
MINPP1	multiple inositol-polyphosphate phosphatase 1	10	87504875	87553461	q23.2	no change	No Risk
MIOX	myo-inositol oxygenase	22	50486784	50490648	q13.33	down-regulated	No Risk
MKNK1	MAPK interacting serine/threonine kinase 1	1	46557407	46616843	p33	no change	No Risk
MKNK2	MAPK interacting serine/threonine kinase 2	19	2037465	2051244	p13.3	no change	No Risk
MKRN1	makorin ring finger protein 1	7	140453033	140479536	q34	no change	No Risk
MKRN2	makorin ring finger protein 2	3	12557057	12586208	p25.2	no change	No Risk
MKRN3	makorin ring finger protein 3	15	23565674	23630075	q11.2	no change	No Risk
MLKL	mixed lineage kinase domain like pseudokinase	16	74671855	74700960	q23.1	up-regulated	No Risk
MLYCD	malonyl-CoA decarboxylase	16	83899115	83951445	q23.3	no change	No Risk
MMAA	metabolism of cobalamin associated A	4	145599042	145660033	q31.21	no change	No Risk
MMAB	metabolism of cobalamin associated B	12	109553715	109573580	q24.11	no change	No Risk
MOCS1	molybdenum cofactor synthesis 1	6	39899578	39934551	p21.2	no change	No Risk
MOCS2	molybdenum cofactor synthesis 2	5	53095679	53110063	q11.2	no change	No Risk
MOGAT1	monoacylglycerol O-acyltransferase 1	2	222671658	222709930	q36.1	no change	Low Risk
MOGAT2	monoacylglycerol O-acyltransferase 2	11	75717838	75732958	q13.5	down-regulated	No Risk
MOGAT3	monoacylglycerol O-acyltransferase 3	7	101195007	101201038	q22.1	up-regulated	No Risk
MOGS	mannosyl-oligosaccharide glucosidase	2	74461057	74465410	p13.1	no change	No Risk
MOK	MOK protein kinase	14	102224500	102305190	q32.31	no change	No Risk
MOS	MOS proto-oncogene, serine/threonine kinase	8	56112942	56113982	q12.1	no change	NA
MOXD1	monooxygenase DBH like 1	6	132296055	132401475	q23.2	down-regulated	No Risk
MPC1	mitochondrial pyruvate carrier 1	6	166364919	166383013	q27	down-regulated	No Risk
MPC1L	mitochondrial pyruvate carrier 1 like	X	40623428	40624136	p11.4	no change	No Risk
MPC2	mitochondrial pyruvate carrier 2	1	167916675	167937072	q24.2	no change	No Risk
MPI	mannose phosphate isomerase	15	74890005	74902219	q24.1	no change	No Risk
MPO	myeloperoxidase	17	58269855	58280935	q22	no change	No Risk
MPST	mercaptopyruvate sulfurtransferase	22	37019635	37029821	q12.3	no change	No Risk
MRI1	methylthioribose-1-phosphate isomerase 1	19	13764522	13774282	p13.13	no change	No Risk
MRM1	mitochondrial rRNA methyltransferase 1	CHR_HSCHR17_7_CTG4	36602534	36609940		no change	No Risk
MSMO1	methylsterol monooxygenase 1	4	165327667	165343164	q32.3	no change	No Risk
MSRA	methionine sulfoxide reductase A	CHR_HG76_PATCH	9522867	9898846		down-regulated	No Risk
MST1R	macrophage stimulating 1 receptor	3	49887002	49903873	p21.31	no change	No Risk
MT-ATP6	mitochondrially encoded ATP synthase membrane subunit 6	MT	8527	9207		no change	No Risk
MT-ATP8	mitochondrially encoded ATP synthase membrane subunit 8	MT	8366	8572		no change	No Risk
MT-CO1	mitochondrially encoded cytochrome c oxidase I	MT	5904	7445		no change	No Risk
MT-CO2	mitochondrially encoded cytochrome c oxidase II	MT	7586	8269		no change	No Risk
MT-CO3	mitochondrially encoded cytochrome c oxidase III	MT	9207	9990		no change	No Risk
MT-CYB	mitochondrially encoded cytochrome b	MT	14747	15887		no change	No Risk
MT-ND1	mitochondrially encoded NADH:ubiquinone oxidoreductase core subunit 1	MT	3307	4262		no change	Low Risk
MT-ND2	mitochondrially encoded NADH:ubiquinone oxidoreductase core subunit 2	MT	4470	5511		no change	No Risk
MT-ND3	mitochondrially encoded NADH:ubiquinone oxidoreductase core subunit 3	MT	10059	10404		no change	Low Risk
MT-ND4	mitochondrially encoded NADH:ubiquinone oxidoreductase core subunit 4	MT	10760	12137		no change	No Risk
MT-ND4L	mitochondrially encoded NADH:ubiquinone oxidoreductase core subunit 4L	MT	10470	10766		no change	No Risk
MT-ND5	mitochondrially encoded NADH:ubiquinone oxidoreductase core subunit 5	MT	12337	14148		no change	No Risk
MT-ND6	mitochondrially encoded NADH:ubiquinone oxidoreductase core subunit 6	MT	14149	14673		no change	No Risk
MTAP	methylthioadenosine phosphorylase	9	21802636	21937651	p21.3	no change	No Risk
MTFMT	mitochondrial methionyl-tRNA formyltransferase	15	65001512	65029639	q22.31	no change	No Risk
MTHFD1	methylenetetrahydrofolate dehydrogenase, cyclohydrolase and formyltetrahydrofolate synthetase 1	14	64388031	64463457	q23.3	no change	No Risk
MTHFD1L	methylenetetrahydrofolate dehydrogenase (NADP+ dependent) 1 like	6	150865679	151101887	q25.1	no change	No Risk
MTHFD2	methylenetetrahydrofolate dehydrogenase (NADP+ dependent) 2, methenyltetrahydrofolate cyclohydrolase	2	74186172	74217565	p13.1	up-regulated	No Risk
MTHFD2L	methylenetetrahydrofolate dehydrogenase (NADP+ dependent) 2 like	4	74114174	74303099	q13.3	no change	No Risk
MTHFR	methylenetetrahydrofolate reductase	1	11785723	11806455	p36.22	no change	No Risk
MTHFS	methenyltetrahydrofolate synthetase	15	79833585	79897379	q25.1	no change	No Risk
MTHFS	methenyltetrahydrofolate synthetase	15	79833585	79897379	q25.1	no change	No Risk
MTM1	myotubularin 1	X	150568621	150673143	q28	no change	No Risk
MTMR1	myotubularin related protein 1	X	150692971	150765108	q28	no change	No Risk
MTMR12	myotubularin related protein 12	5	32226994	32312987	p13.3	no change	No Risk
MTMR14	myotubularin related protein 14	3	9649433	9702393	p25.3	no change	No Risk
MTMR2	myotubularin related protein 2	11	95821766	95925315	q21	no change	No Risk
MTMR3	myotubularin related protein 3	22	29883169	30030868	q12.2	no change	No Risk
MTMR6	myotubularin related protein 6	13	25246222	25287488	q12.13	no change	No Risk
MTMR7	myotubularin related protein 7	8	17296794	17413528	p22	no change	No Risk
MTMR8	myotubularin related protein 8	X	64268081	64395452	q11.2	no change	No Risk
MTPAP	mitochondrial poly(A) polymerase	10	30309801	30374448	p11.23	no change	No Risk
MTR	5-methyltetrahydrofolate-homocysteine methyltransferase	1	236795260	236921278	q43	no change	No Risk
MTRR	5-methyltetrahydrofolate-homocysteine methyltransferase reductase	5	7851186	7906025	p15.31	no change	No Risk
MTTP	microsomal triglyceride transfer protein	4	99564081	99623997	q23	down-regulated	No Risk
MUL1	mitochondrial E3 ubiquitin protein ligase 1	1	20499448	20508151	p36.12	no change	No Risk
MUSK	muscle associated receptor tyrosine kinase	9	110668779	110806558	q31.3	no change	No Risk
MVD	mevalonate diphosphate decarboxylase	16	88651935	88663161	q24.2	no change	No Risk
MVK	mevalonate kinase	12	109573255	109598125	q24.11	no change	No Risk
MYBBP1A	MYB binding protein 1a	17	4538897	4555386	p13.2	no change	No Risk
MYCBP2	MYC binding protein 2	13	77042474	77327094	q22.3	no change	No Risk
MYLIP	myosin regulatory light chain interacting protein	6	16129086	16148248	p22.3	no change	No Risk
MYLK	myosin light chain kinase	3	123610049	123884332	q21.1	no change	No Risk
MYLK2	myosin light chain kinase 2	20	31819308	31834689	q11.21	no change	No Risk
MYLK3	myosin light chain kinase 3	16	46702282	46790407	q11.2	down-regulated	No Risk
MYLK4	myosin light chain kinase family member 4	6	2663629	2750922	p25.2	no change	No Risk
MYO3A	myosin IIIA	10	25934229	26212532	p12.1	up-regulated	No Risk
MYO3B	myosin IIIB	2	170178145	170655171	q31.1	down-regulated	No Risk
MYO5B	myosin VB	18	49822789	50195147	q21.1	no change	No Risk
N6AMT1	N-6 adenine-specific DNA methyltransferase 1	21	28872191	28885371	q21.3	no change	No Risk
NAA10	N-alpha-acetyltransferase 10, NatA catalytic subunit	X	153929225	153935080	q28	no change	No Risk
NAA11	N-alpha-acetyltransferase 11, NatA catalytic subunit	4	79225694	79326061	q21.21	no change	No Risk
NAA15	N-alpha-acetyltransferase 15, NatA auxiliary subunit	4	139301505	139420033	q31.1	no change	No Risk
NAA20	N-alpha-acetyltransferase 20, NatB catalytic subunit	20	20017310	20033655	p11.23	no change	No Risk
NAA30	N-alpha-acetyltransferase 30, NatC catalytic subunit	14	57390544	57415906	q22.3	no change	No Risk
NAA40	N-alpha-acetyltransferase 40, NatD catalytic subunit	11	63938959	63957319	q13.1	no change	No Risk
NAA50	N-alpha-acetyltransferase 50, NatE catalytic subunit	3	113716458	113746300	q13.31	no change	No Risk
NAA60	N-alpha-acetyltransferase 60, NatF catalytic subunit	16	3443649	3486953	p13.3	no change	No Risk
NAAA	N-acylethanolamine acid amidase	4	75913660	75941013	q21.1	no change	No Risk
NADK	NAD kinase	1	1751232	1780457	p36.33	no change	No Risk
NADK2	NAD kinase 2, mitochondrial	5	36192589	36242279	p13.2	no change	No Risk
NADSYN1	NAD synthetase 1	11	71453109	71524107	q13.4	up-regulated	No Risk
NAE1	NEDD8 activating enzyme E1 subunit 1	16	66802875	66873256	q22.1	no change	No Risk
NAGA	alpha-N-acetylgalactosaminidase	22	42058334	42070842	q13.2	no change	No Risk
NAGK	N-acetylglucosamine kinase	2	71064344	71079808	p13.3	no change	No Risk
NAGLU	N-acetyl-alpha-glucosaminidase	17	42536241	42544449	q21.2	no change	No Risk
NAGPA	N-acetylglucosamine-1-phosphodiester alpha-N-acetylglucosaminidase	16	5024844	5034141	p13.3	no change	No Risk
NAGS	N-acetylglutamate synthase	17	44004622	44009068	q21.31	no change	Low Risk
NAMPT	nicotinamide phosphoribosyltransferase	7	106248298	106285966	q22.3	no change	No Risk
NANP	N-acetylneuraminic acid phosphatase	20	25612935	25624014	p11.21	no change	No Risk
NANS	N-acetylneuraminate synthase	9	98056732	98083077	q22.33	no change	No Risk
NAPRT	nicotinate phosphoribosyltransferase	CHR_HSCHR8_3_CTG7	143574785	143578649		no change	No Risk
NAPSA	napsin A aspartic peptidase	19	50358477	50365830	q13.33	down-regulated	No Risk
NAT1	N-acetyltransferase 1	8	18170477	18223689	p22	no change	No Risk
NAT10	N-acetyltransferase 10	11	34105617	34147670	p13	no change	No Risk
NAT14	N-acetyltransferase 14 (putative)	19	55485188	55487568	q13.42	no change	No Risk
NAT16	N-acetyltransferase 16 (putative)	7	101170496	101180293	q22.1	no change	No Risk
NAT2	N-acetyltransferase 2	8	18391282	18401218	p22	down-regulated	No Risk
NAT8	N-acetyltransferase 8 (putative)	2	73640723	73642422	p13.1	no change	No Risk
NAT8L	N-acetyltransferase 8 like	4	2059327	2069089	p16.3	down-regulated	No Risk
NAT9	N-acetyltransferase 9 (putative)	17	74770529	74776367	q25.1	no change	No Risk
NCOA1	nuclear receptor coactivator 1	2	24491254	24770702	p23.3	no change	No Risk
NCOA2	nuclear receptor coactivator 2	8	70109782	70403808	q13.3	no change	No Risk
NCOA3	nuclear receptor coactivator 3	20	47501887	47656877	q13.12	no change	No Risk
NCOA6	nuclear receptor coactivator 6	20	34689097	34825651	q11.22	no change	No Risk
NCOR1	nuclear receptor corepressor 1	17	16029157	16218185	p11.2	no change	No Risk
NCOR2	nuclear receptor corepressor 2	12	124324415	124567589	q24.31	no change	No Risk
NDC1	NDC1 transmembrane nucleoporin	1	53765478	53838463	p32.3	no change	No Risk
NDST1	N-deacetylase and N-sulfotransferase 1	5	150485818	150558211	q33.1	no change	No Risk
NDST2	N-deacetylase and N-sulfotransferase 2	10	73801911	73811798	q22.2	no change	No Risk
NDST3	N-deacetylase and N-sulfotransferase 3	4	118033618	118258634	q26	down-regulated	No Risk
NDST4	N-deacetylase and N-sulfotransferase 4	4	114827763	115113876	q26	no change	No Risk
NDUFA1	NADH:ubiquinone oxidoreductase subunit A1	X	119871832	119876662	q24	no change	No Risk
NDUFA10	NADH:ubiquinone oxidoreductase subunit A10	2	239892450	240025743	q37.3	no change	No Risk
NDUFA11	NADH:ubiquinone oxidoreductase subunit A11	19	5891276	5904006	p13.3	no change	No Risk
NDUFA12	NADH:ubiquinone oxidoreductase subunit A12	12	94895297	95003748	q22	no change	No Risk
NDUFA13	NADH:ubiquinone oxidoreductase subunit A13	19	19515736	19529054	p13.11	no change	No Risk
NDUFA2	NADH:ubiquinone oxidoreductase subunit A2	5	140638740	140647771	q31.3	no change	No Risk
NDUFA3	NADH:ubiquinone oxidoreductase subunit A3	CHR_HSCHR19LRC_LRC_J_CTG3_1	54102906	54107026		no change	No Risk
NDUFA4	NDUFA4 mitochondrial complex associated	7	10931943	10940153	p21.3	down-regulated	No Risk
NDUFA5	NADH:ubiquinone oxidoreductase subunit A5	7	123536997	123557904	q31.32	no change	No Risk
NDUFA6	NADH:ubiquinone oxidoreductase subunit A6	CHR_HSCHR22_3_CTG1	42085525	42090955		no change	No Risk
NDUFA8	NADH:ubiquinone oxidoreductase subunit A8	9	122144058	122159779	q33.2	no change	No Risk
NDUFA9	NADH:ubiquinone oxidoreductase subunit A9	12	4649095	4694317	p13.32	no change	No Risk
NDUFAB1	NADH:ubiquinone oxidoreductase subunit AB1	16	23581014	23596316	p12.2	no change	High Risk
NDUFAF5	NADH:ubiquinone oxidoreductase complex assembly factor 5	20	13785007	13821580	p12.1	no change	No Risk
NDUFB1	NADH:ubiquinone oxidoreductase subunit B1	14	92116122	92121917	q32.12	no change	Low Risk
NDUFB10	NADH:ubiquinone oxidoreductase subunit B10	16	1959538	1961975	p13.3	no change	No Risk
NDUFB11	NADH:ubiquinone oxidoreductase subunit B11	X	47142216	47145038	p11.3	no change	No Risk
NDUFB2	NADH:ubiquinone oxidoreductase subunit B2	7	140690777	140722790	q34	no change	No Risk
NDUFB3	NADH:ubiquinone oxidoreductase subunit B3	2	201071433	201085750	q33.1	no change	No Risk
NDUFB4	NADH:ubiquinone oxidoreductase subunit B4	3	120596328	120602507	q13.33	no change	No Risk
NDUFB5	NADH:ubiquinone oxidoreductase subunit B5	3	179604690	179627647	q26.33	no change	No Risk
NDUFB6	NADH:ubiquinone oxidoreductase subunit B6	9	32553001	32573184	p21.1	no change	No Risk
NDUFB7	NADH:ubiquinone oxidoreductase subunit B7	19	14566078	14572066	p13.12	no change	No Risk
NDUFB8	NADH:ubiquinone oxidoreductase subunit B8	10	100523740	100530000	q24.31	no change	No Risk
NDUFB9	NADH:ubiquinone oxidoreductase subunit B9	8	124539101	124580648	q24.13	no change	No Risk
NDUFC1	NADH:ubiquinone oxidoreductase subunit C1	4	139266880	139302551	q31.1	no change	No Risk
NDUFC2	NADH:ubiquinone oxidoreductase subunit C2	11	78068297	78079862	q14.1	no change	No Risk
NDUFS1	NADH:ubiquinone oxidoreductase core subunit S1	CHR_HSCHR2_6_CTG7_2	206114817	206159509		down-regulated	No Risk
NDUFS2	NADH:ubiquinone oxidoreductase core subunit S2	1	161197104	161214723	q23.3	no change	No Risk
NDUFS3	NADH:ubiquinone oxidoreductase core subunit S3	CHR_HG2114_PATCH	47565336	47584562		no change	No Risk
NDUFS4	NADH:ubiquinone oxidoreductase subunit S4	5	53560633	53683338	q11.2	no change	No Risk
NDUFS5	NADH:ubiquinone oxidoreductase subunit S5	1	39026318	39034636	p34.3	no change	No Risk
NDUFS6	NADH:ubiquinone oxidoreductase subunit S6	5	1801407	1816048	p15.33	no change	No Risk
NDUFS7	NADH:ubiquinone oxidoreductase core subunit S7	19	1383527	1395589	p13.3	no change	No Risk
NDUFS8	NADH:ubiquinone oxidoreductase core subunit S8	11	68030617	68036644	q13.2	no change	No Risk
NDUFV1	NADH:ubiquinone oxidoreductase core subunit V1	11	67605653	67612554	q13.2	no change	No Risk
NDUFV2	NADH:ubiquinone oxidoreductase core subunit V2	18	9102630	9134345	p11.22	no change	No Risk
NDUFV3	NADH:ubiquinone oxidoreductase subunit V3	21	42879644	42913304	q22.3	no change	No Risk
NEDD4	NEDD4 E3 ubiquitin protein ligase	15	55826922	55993660	q21.3	no change	No Risk
NEDD4L	NEDD4 like E3 ubiquitin protein ligase	18	58044226	58401540	q21.31	down-regulated	No Risk
NEK1	NIMA related kinase 1	4	169392809	169612627	q33	no change	No Risk
NEK11	NIMA related kinase 11	3	131026850	131350465	q22.1	no change	No Risk
NEK2	NIMA related kinase 2	1	211658657	211675630	q32.3	up-regulated	No Risk
NEK3	NIMA related kinase 3	13	52132639	52159861	q14.3	no change	No Risk
NEK4	NIMA related kinase 4	3	52708444	52770946	p21.1	no change	No Risk
NEK5	NIMA related kinase 5	13	52033611	52129092	q14.3	no change	No Risk
NEK6	NIMA related kinase 6	9	124257606	124353307	q33.3	up-regulated	No Risk
NEK7	NIMA related kinase 7	1	198156994	198322420	q31.3	no change	No Risk
NEK8	NIMA related kinase 8	17	28725897	28743455	q11.2	no change	No Risk
NEK9	NIMA related kinase 9	14	75079353	75127344	q24.3	no change	No Risk
NEU1	neuraminidase 1	CHR_HSCHR6_MHC_QBL_CTG1	31848038	31853285		no change	No Risk
NEU2	neuraminidase 2	2	233032672	233035057	q37.1	no change	NA
NEU3	neuraminidase 3	11	74988279	75018893	q13.4	no change	No Risk
NEU4	neuraminidase 4	CHR_HSCHR2_3_CTG15	241808825	241817413		down-regulated	No Risk
NEURL1	neuralized E3 ubiquitin protein ligase 1	10	103493979	103592552	q24.33	no change	No Risk
NEURL1B	neuralized E3 ubiquitin protein ligase 1B	5	172641263	172691540	q35.1	up-regulated	No Risk
NGLY1	N-glycanase 1	3	25718944	25790039	p24.2	no change	No Risk
NHLRC1	NHL repeat containing E3 ubiquitin protein ligase 1	6	18120440	18122677	p22.3	no change	No Risk
NIT2	nitrilase family member 2	3	100334739	100361635	q12.2	no change	No Risk
NKTR	natural killer cell triggering receptor	3	42600655	42648735	p22.1	no change	No Risk
NLK	nemo like kinase	17	28041737	28196381	q11.2	no change	No Risk
NLN	neurolysin	5	65722205	65871725	q12.3	no change	No Risk
NME1	NME/NM23 nucleoside diphosphate kinase 1	17	51153559	51162428	q21.33	no change	No Risk
NME1-NME2	NME1-NME2 readthrough	17	51153590	51171744	q21.33	no change	No Risk
NME1-NME2	NME1-NME2 readthrough	17	51153590	51171744	q21.33	NA	NA
NME2	NME/NM23 nucleoside diphosphate kinase 2	17	51165435	51171744	q21.33	up-regulated	No Risk
NME3	NME/NM23 nucleoside diphosphate kinase 3	16	1770320	1771561	p13.3	up-regulated	Low Risk
NME4	NME/NM23 nucleoside diphosphate kinase 4	16	396725	410367	p13.3	no change	No Risk
NME5	NME/NM23 family member 5	5	138115175	138139443	q31.2	no change	No Risk
NME6	NME/NM23 nucleoside diphosphate kinase 6	3	48290722	48301685	p21.31	no change	No Risk
NME7	NME/NM23 family member 7	1	169132531	169367948	q24.2	no change	No Risk
NMNAT1	nicotinamide nucleotide adenylyltransferase 1	1	9943428	9985501	p36.22	no change	No Risk
NMNAT2	nicotinamide nucleotide adenylyltransferase 2	1	183248237	183418380	q25.3	up-regulated	No Risk
NMNAT3	nicotinamide nucleotide adenylyltransferase 3	3	139560180	139678017	q23	no change	No Risk
NMRK1	nicotinamide riboside kinase 1	9	75060573	75088217	q21.13	no change	No Risk
NMRK2	nicotinamide riboside kinase 2	19	3933103	3942416	p13.3	up-regulated	No Risk
NMT1	N-myristoyltransferase 1	17	44957992	45109016	q21.31	no change	No Risk
NMT2	N-myristoyltransferase 2	10	15102584	15168693	p13	no change	No Risk
NNMT	nicotinamide N-methyltransferase	11	114257787	114313536	q23.2	up-regulated	No Risk
NNT	nicotinamide nucleotide transhydrogenase	5	43602692	43707405	p12	down-regulated	No Risk
NOL9	nucleolar protein 9	1	6521347	6554513	p36.31	no change	No Risk
NOP2	NOP2 nucleolar protein	12	6556863	6568691	p13.31	no change	No Risk
NOS1	nitric oxide synthase 1	12	117208142	117452170	q24.22	down-regulated	No Risk
NOS2	nitric oxide synthase 2	17	27756766	27800529	q11.2	no change	High Risk
NOS3	nitric oxide synthase 3	7	150991017	151014588	q36.1	no change	No Risk
NPAS2	neuronal PAS domain protein 2	2	100820139	100996829	q11.2	no change	No Risk
NPC1	NPC intracellular cholesterol transporter 1	18	23506184	23586506	q11.2	no change	No Risk
NPC1L1	NPC1 like intracellular cholesterol transporter 1	7	44512535	44541330	p13	no change	No Risk
NPEPPS	aminopeptidase puromycin sensitive	17	47522942	47624665	q21.32	no change	No Risk
NPL	N-acetylneuraminate pyruvate lyase	1	182789293	182830384	q25.3	no change	No Risk
NPR1	natriuretic peptide receptor 1	1	153678688	153693992	q21.3	no change	No Risk
NPR2	natriuretic peptide receptor 2	9	35791591	35809732	p13.3	no change	No Risk
NQO1	NAD(P)H quinone dehydrogenase 1	16	69706996	69726668	q22.1	no change	No Risk
NQO2	N-ribosyldihydronicotinamide:quinone reductase 2	6	2987987	3019755	p25.2	no change	No Risk
NR1D1	nuclear receptor subfamily 1 group D member 1	17	40092793	40100589	q21.1	no change	No Risk
NRF1	nuclear respiratory factor 1	7	129611720	129757082	q32.2	no change	No Risk
NSD1	nuclear receptor binding SET domain protein 1	5	177133025	177300213	q35.3	no change	No Risk
NSDHL	NAD(P) dependent steroid dehydrogenase-like	X	152830967	152869729	q28	no change	No Risk
NSUN3	NOP2/Sun RNA methyltransferase 3	3	94062980	94131832	q11.2	no change	No Risk
NSUN4	NOP2/Sun RNA methyltransferase 4	1	46340789	46365152	p33	no change	No Risk
NSUN5	NOP2/Sun RNA methyltransferase 5	7	73302516	73308826	q11.23	no change	No Risk
NSUN6	NOP2/Sun RNA methyltransferase 6	10	18545561	18659285	p12.31	no change	No Risk
NSUN7	NOP2/Sun RNA methyltransferase family member 7	4	40749925	40811184	p14	no change	No Risk
NT5C	5', 3'-nucleotidase, cytosolic	17	75130225	75131757	q25.1	no change	No Risk
NT5C1A	5'-nucleotidase, cytosolic IA	1	39651229	39672107	p34.2	down-regulated	No Risk
NT5C1B	5'-nucleotidase, cytosolic IB	2	18562872	18589572	p24.2	no change	No Risk
NT5C1B-RDH14	NT5C1B-RDH14 readthrough	2	18555545	18589564	p24.2	no change	NA
NT5C2	5'-nucleotidase, cytosolic II	10	103087185	103277605	q24.33	no change	No Risk
NT5C3A	5'-nucleotidase, cytosolic IIIA	7	33014130	33062796	p14.3	no change	No Risk
NT5C3B	5'-nucleotidase, cytosolic IIIB	17	41825057	41836260	q21.2	no change	No Risk
NT5DC3	5'-nucleotidase domain containing 3	12	103770453	103841234	q23.3	up-regulated	No Risk
NT5E	5'-nucleotidase ecto	6	85449584	85495791	q14.3	no change	No Risk
NT5M	5',3'-nucleotidase, mitochondrial	17	17303335	17347663	p11.2	no change	No Risk
NTAN1	N-terminal asparagine amidase	CHR_HSCHR16_1_CTG1	15040743	15058977		no change	No Risk
NTPCR	nucleoside-triphosphatase, cancer-related	1	232950605	232983882	q42.2	no change	No Risk
NTRK1	neurotrophic receptor tyrosine kinase 1	1	156815640	156881850	q23.1	down-regulated	No Risk
NTRK2	neurotrophic receptor tyrosine kinase 2	9	84668551	85027054	q21.33	down-regulated	Low Risk
NTRK3	neurotrophic receptor tyrosine kinase 3	15	87859751	88256768	q25.3	no change	Low Risk
NUAK1	NUAK family kinase 1	12	106063345	106138954	q23.3	no change	No Risk
NUAK2	NUAK family kinase 2	1	205302063	205321745	q32.1	down-regulated	No Risk
NUDT10	nudix hydrolase 10	X	51332231	51337525	p11.22	down-regulated	No Risk
NUDT11	nudix hydrolase 11	X	51490011	51496592	p11.22	no change	No Risk
NUDT12	nudix hydrolase 12	5	103548855	103562790	q21.2	no change	No Risk
NUDT14	nudix hydrolase 14	14	105172938	105181323	q32.33	no change	No Risk
NUDT2	nudix hydrolase 2	9	34329506	34343711	p13.3	no change	No Risk
NUDT3	nudix hydrolase 3	6	34279679	34392669	p21.31	no change	No Risk
NUDT4	nudix hydrolase 4	12	93377883	93408146	q22	down-regulated	High Risk
NUDT5	nudix hydrolase 5	10	12165330	12196144	p14	no change	High Risk
NUDT9	nudix hydrolase 9	4	87422573	87459455	q22.1	no change	No Risk
NUP107	nucleoporin 107	12	68686951	68745809	q15	no change	No Risk
NUP133	nucleoporin 133	1	229440259	229508341	q42.13	no change	No Risk
NUP153	nucleoporin 153	6	17615035	17706925	p22.3	no change	No Risk
NUP155	nucleoporin 155	5	37288137	37371106	p13.2	no change	No Risk
NUP160	nucleoporin 160	11	47778087	47848555	p11.2	no change	No Risk
NUP188	nucleoporin 188	9	128947699	129007096	q34.11	no change	No Risk
NUP205	nucleoporin 205	7	135557917	135648757	q33	no change	No Risk
NUP210	nucleoporin 210	3	13316235	13420322	p25.1	no change	No Risk
NUP210L	nucleoporin 210 like	1	153992685	154155116	q21.3	no change	No Risk
NUP214	nucleoporin 214	9	131125586	131234663	q34.13	no change	No Risk
NUP35	nucleoporin 35	2	183117513	183161680	q32.1	no change	No Risk
NUP37	nucleoporin 37	12	102073103	102120120	q23.2	no change	No Risk
NUP43	nucleoporin 43	6	149724315	149749665	q25.1	no change	High Risk
NUP50	nucleoporin 50	22	45163925	45188017	q13.31	no change	No Risk
NUP54	nucleoporin 54	4	76114659	76148444	q21.1	no change	No Risk
NUP62	nucleoporin 62	19	49906825	49929763	q13.33	no change	No Risk
NUP62CL	nucleoporin 62 C-terminal like	X	107123427	107206433	q22.3	no change	No Risk
NUP85	nucleoporin 85	17	75205659	75235758	q25.1	no change	No Risk
NUP88	nucleoporin 88	17	5360963	5419676	p13.2	no change	No Risk
NUP93	nucleoporin 93	16	56730118	56850286	q13	no change	No Risk
NUP98	nucleoporin 98 and 96 precursor	11	3671083	3797792	p15.4	no change	No Risk
OARD1	O-acyl-ADP-ribose deacylase 1	6	41033627	41097787	p21.1	no change	No Risk
OAT	ornithine aminotransferase	10	124397303	124418976	q26.13	down-regulated	No Risk
OBSL1	obscurin like cytoskeletal adaptor 1	2	219550728	219571859	q35	no change	No Risk
OCA2	OCA2 melanosomal transmembrane protein	CHR_HSCHR15_4_CTG8	27871154	28099370		no change	No Risk
OCRL	OCRL inositol polyphosphate-5-phosphatase	X	129539849	129592561	q26.1	no change	High Risk
ODC1	ornithine decarboxylase 1	2	10439968	10448327	p25.1	no change	No Risk
OGDH	oxoglutarate dehydrogenase	7	44606572	44709066	p13	no change	No Risk
OGDHL	oxoglutarate dehydrogenase L	10	49734641	49762379	q11.23	down-regulated	No Risk
OGT	O-linked N-acetylglucosamine (GlcNAc) transferase	X	71533104	71575892	q13.1	no change	No Risk
OLAH	oleoyl-ACP hydrolase	10	15032227	15073853	p13	down-regulated	No Risk
OPLAH	5-oxoprolinase, ATP-hydrolysing	8	144051266	144063965	q24.3	no change	No Risk
OTC	ornithine transcarbamylase	X	38352586	38421446	p11.4	no change	Low Risk
OTUD5	OTU deubiquitinase 5	X	48922024	48958386	p11.23	no change	No Risk
OXCT1	3-oxoacid CoA-transferase 1	5	41730065	41870425	p13.1	down-regulated	No Risk
OXCT2	3-oxoacid CoA-transferase 2	1	39769523	39771348	p34.2	no change	Low Risk
OXSM	3-oxoacyl-ACP synthase, mitochondrial	3	25782917	25794534	p24.2	no change	No Risk
OXSR1	oxidative stress responsive kinase 1	3	38165089	38255484	p22.2	no change	No Risk
P4HA1	prolyl 4-hydroxylase subunit alpha 1	10	73007217	73096974	q22.1	up-regulated	No Risk
P4HA2	prolyl 4-hydroxylase subunit alpha 2	5	132190147	132295315	q31.1	up-regulated	No Risk
P4HA3	prolyl 4-hydroxylase subunit alpha 3	11	74235801	74311640	q13.4	up-regulated	No Risk
P4HB	prolyl 4-hydroxylase subunit beta	17	81843159	81860856	q25.3	up-regulated	No Risk
PADI1	peptidyl arginine deiminase 1	CHR_HG2095_PATCH	17205128	17246007		up-regulated	No Risk
PADI2	peptidyl arginine deiminase 2	1	17066761	17119451	p36.13	down-regulated	No Risk
PADI3	peptidyl arginine deiminase 3	CHR_HG2095_PATCH	17249098	17284233		up-regulated	No Risk
PADI4	peptidyl arginine deiminase 4	CHR_HG2095_PATCH	17310905	17366713		up-regulated	No Risk
PADI6	peptidyl arginine deiminase 6	CHR_HG2095_PATCH	17374905	17404408		up-regulated	No Risk
PAFAH1B1	platelet activating factor acetylhydrolase 1b regulatory subunit 1	17	2593210	2685615	p13.3	no change	No Risk
PAFAH1B2	platelet activating factor acetylhydrolase 1b catalytic subunit 2	11	117144284	117176894	q23.3	no change	No Risk
PAFAH1B3	platelet activating factor acetylhydrolase 1b catalytic subunit 3	19	42297033	42303546	q13.2	no change	No Risk
PAFAH2	platelet activating factor acetylhydrolase 2	1	25959767	25998117	p36.11	down-regulated	No Risk
PAH	phenylalanine hydroxylase	12	102836889	102958410	q23.2	down-regulated	No Risk
PAICS	phosphoribosylaminoimidazole carboxylase and phosphoribosylaminoimidazolesuccinocarboxamide synthase	4	56435741	56464578	q12	no change	No Risk
PAK1	p21 (RAC1) activated kinase 1	11	77322017	77474635	q14.1	no change	No Risk
PAK2	p21 (RAC1) activated kinase 2	3	196739857	196832647	q29	no change	No Risk
PAK3	p21 (RAC1) activated kinase 3	X	110944285	111227361	q23	no change	Low Risk
PAK4	p21 (RAC1) activated kinase 4	19	39125770	39182816	q13.2	no change	No Risk
PAK6	p21 (RAC1) activated kinase 6	15	40217428	40277487	q15.1	down-regulated	High Risk
PAK6	p21 (RAC1) activated kinase 6	15	40217428	40277487	q15.1	down-regulated	High Risk
PAM	peptidylglycine alpha-amidating monooxygenase	5	102753981	103029730	q21.1	no change	No Risk
PAN2	poly(A) specific ribonuclease subunit PAN2	12	56316223	56334053	q13.3	no change	No Risk
[truncated: 1,495 more rows]

## Sheet: Supplementary table 2
Supplementary table 2, Prognostic analysis of metabolic-related gene mutations
gene	MutCount	NonCount	DeathMuta	DeathNon	HR	CI	p.val
AHCTF1	25	755	2(1.89%)	104(98.11%)	0.576	0.196-1.691	0.433
AKT1	24	756	0(0%)	106(100%)	0	0-0	0.049
APOB	27	753	6(5.66%)	100(94.34%)	1.264	0.506-3.158	0.573
ASH1L	20	760	2(1.89%)	104(98.11%)	1.052	0.251-4.413	0.943
CUBN	25	755	2(1.89%)	104(98.11%)	0.648	0.208-2.022	0.539
ERBB2	23	757	6(5.66%)	100(94.34%)	3.18	0.775-13.055	0.004
HERC2	21	759	3(2.83%)	103(97.17%)	1.229	0.347-4.358	0.724
HUWE1	29	751	4(3.77%)	102(96.23%)	1.268	0.415-3.872	0.64
KMT2C	76	704	15(14.15%)	91(85.85%)	2.016	0.981-4.144	0.01
KMT2D	25	755	3(2.83%)	103(97.17%)	1.543	0.376-6.33	0.454
LRP2	32	748	3(2.83%)	103(97.17%)	0.566	0.234-1.367	0.321
MAP2K4	32	748	5(4.72%)	101(95.28%)	0.981	0.403-2.388	0.966
MAP3K1	66	714	9(8.49%)	97(91.51%)	1.392	0.634-3.056	0.339
MYCBP2	22	758	3(2.83%)	103(97.17%)	1.641	0.383-7.027	0.392
NCOR1	37	743	3(2.83%)	103(97.17%)	0.488	0.214-1.116	0.211
PIK3CA	271	509	37(34.91%)	69(65.09%)	1.114	0.742-1.673	0.596
PIK3R1	24	756	3(2.83%)	103(97.17%)	0.998	0.317-3.14	0.997
PRKDC	20	760	4(3.77%)	102(96.23%)	1.153	0.397-3.352	0.778
PTEN	48	732	7(6.6%)	99(93.4%)	1.308	0.552-3.101	0.49
TAF1	20	760	2(1.89%)	104(98.11%)	0.602	0.2-1.805	0.47
TPR	21	759	3(2.83%)	103(97.17%)	1.088	0.329-3.591	0.886
TTN	136	644	20(18.87%)	86(81.13%)	1.314	0.772-2.239	0.267
USP34	20	760	5(4.72%)	101(95.28%)	3.392	0.686-16.78	0.004
USP9X	22	758	4(3.77%)	102(96.23%)	1.883	0.49-7.241	0.206

## Sheet: Supplementary table 3
Supplementary table 3, Mutual exclusion analysis among metabolic-related gene mutations related to prognosis
gene1	gene2	p.val
AKT1	ERBB2	0.00212537
AKT1	KMT2C	4.05e-07
AKT1	USP34	0.00466973
ERBB2	KMT2C	8.77e-05
ERBB2	USP34	0.354934
KMT2C	USP34	0.054386

## Sheet: Supplementary table 4
Supplementary table 4: Relationship between tumor mutation burden of metabolism-related genes and clinical parameters
Phenotype	n	mean(sd)	P value
M Stage
M0	643	8.63(1.31)	0.092
M1	10	9.541(1.523)
N stage
N0	373	8.756(1.377)	0.004
N1-3	400	8.481(1.237)
T stage
T1	212	8.451(1.305)	0.045
T2	458	8.714(1.314)
T3	90	8.425(1.507)
T4	22	8.816(1.112)
Stage
stage i	137	8.586(1.41)	0.199
stage ii	460	8.65(1.324)
stage iii	128	8.525(1.174)
stage iv	8	9.515(1.712)
Recurrence
NO	617	8.636(1.358)	0.113
YES	67	8.384(1.209)

## Sheet: Supplementary table 5
Supplementary table 4, The relationship between the copy number change fragments of metabolism-related genes and clinical parameters of breast cancer
var	Phenotype	n	median(min - max)	p value
FGA	Gender
	female	524	0.221(0.115-0.39)	0.211
	male	5	0.333(0.221-0.415)
	Stage
	stage i	100	0.165(0.089-0.311)	0.024
	stage ii	308	0.233(0.129-0.415)
	stage iii	78	0.199(0.104-0.428)
	stage iv	6	0.166(0.094-0.226)
	Recurrence
	NO	422	0.221(0.115-0.394)	0.042
	YES	43	0.168(0.078-0.303)
FGG	Gender
	female	524	0.112(0.042-0.219)	0.6
	male	5	0.125(0.094-0.178)
	Stage
	stage i	100	0.088(0.03-0.189)	0.087
	stage ii	308	0.134(0.053-0.219)
	stage iii	78	0.103(0.044-0.225)
	stage iv	6	0.099(0.054-0.172)
	Recurrence
	NO	422	0.115(0.045-0.214)	0.048
	YES	43	0.078(0.023-0.198)
FGL	Gender
	female	524	0.1(0.048-0.191)	0.068
	male	5	0.155(0.129-0.251)
	Stage
	stage i	100	0.082(0.045-0.152)	0.026
	stage ii	308	0.109(0.055-0.204)
	stage iii	78	0.098(0.04-0.195)
	stage iv	6	0.059(0.049-0.072)
	Recurrence
	NO	422	0.102(0.049-0.191)	0.033
	YES	43	0.071(0.038-0.163)

## Sheet: Supplementary table 6
Supplementary table 6, Analysis of differential expression of metabolism-related genes in breast cancer
gsm	baseMean	log2FoldChange	lfcSE	stat	pvalue	padj
DPM1	2314.08	0.445705	0.0555968	8.01675	1.09e-15	5.5e-15
FGR	583.117	-0.454109	0.10034	-4.52572	6.02e-06	1.55e-05
FUCA2	3792.69	0.376426	0.0649524	5.79542	6.82e-09	2.26e-08
GCLC	2679.6	-0.387366	0.0691519	-5.60166	2.12e-08	6.77e-08
CYP51A1	295.118	0.645337	0.084745	7.61505	2.64e-14	1.24e-13
LAP3	7557.96	0.291447	0.0629062	4.63303	3.6e-06	9.5e-06
HS3ST1	321.141	-0.389924	0.0908884	-4.29014	1.79e-05	4.4e-05
AOC1	142.594	2.83433	0.208695	13.5812	5.18e-42	8e-41
HECW1	46.9157	-0.421163	0.142363	-2.95837	0.00309273	0.00585663
CYP26B1	461.16	-2.12251	0.138245	-15.3533	3.37e-53	7.74e-52
MTMR7	151.63	0.427697	0.124444	3.43687	0.000588478	0.0012222
SLC7A2	14343.6	1.23353	0.199195	6.19258	5.92e-10	2.11e-09
AK2	7194.3	0.230253	0.0485546	4.74214	2.11e-06	5.7e-06
CD38	383.009	0.242797	0.171221	1.41803	0.156182	0.219558
FKBP4	23238.9	1.47642	0.0791235	18.6597	1.05e-77	5.04e-76
CAMKK1	757.456	0.107393	0.0776509	1.38303	0.166657	0.232741
NDUFAB1	3319.22	0.693325	0.0584889	11.854	2.05e-32	2.23e-31
PDK4	5944.26	-3.60587	0.154064	-23.4051	3.79e-121	5.56e-119
SLC22A16	16.0656	0.345655	0.212974	1.62299	0.104591	0.152925
SLC25A13	1693.56	0.39095	0.0624824	6.25696	3.93e-10	1.42e-09
SLC4A1	5.44589	-2.09133	0.210922	-9.91522	3.57e-23	2.61e-22
HCCS	1420.07	0.348169	0.0563194	6.18205	6.33e-10	2.25e-09
SLC25A5	14773.4	0.608806	0.0618426	9.84443	7.24e-23	5.2e-22
POLR2J	1939.14	0.855714	0.0757076	11.3029	1.27e-29	1.24e-28
ACSM3	308.006	-1.67551	0.128326	-13.0566	5.82e-39	8.15e-38
PRKAR2B	4631.47	-2.49169	0.116489	-21.39	1.66e-101	1.51e-99
CREBBP	8384.04	-0.077992	0.0501328	-1.55571	0.119778	0.173038
MPO	17.0831	-1.04061	0.146768	-7.0902	1.34e-12	5.69e-12
PON1	27.5343	0.779885	0.225864	3.45289	0.000554613	0.00115495
CROT	1913.29	0.284801	0.103923	2.74051	0.00613439	0.0111404
ABCB4	119.512	0.277937	0.0874295	3.17899	0.0014779	0.00292019
KMT2E	5943.4	-0.369057	0.0589101	-6.26475	3.73e-10	1.35e-09
MYCBP2	5425.58	-1.19349	0.0783773	-15.2275	2.32e-52	5.19e-51
PDK2	1683.61	-0.933599	0.0818598	-11.4049	3.95e-30	3.92e-29
GDE1	6359.16	0.357035	0.0525791	6.79043	1.12e-11	4.49e-11
MAP3K14	1144.38	-0.395706	0.0719939	-5.49638	3.88e-08	1.21e-07
ABCC8	680.639	0.847166	0.210354	4.02734	5.64e-05	0.000131593
MAP3K9	1049.39	0.497081	0.0824182	6.0312	1.63e-09	5.63e-09
AGK	1903.12	0.236559	0.0428699	5.51805	3.43e-08	1.07e-07
ALDH3B1	989.377	0.482628	0.0909507	5.30647	1.12e-07	3.36e-07
GGCT	4764.61	1.39713	0.0811855	17.2091	2.27e-66	7.67e-65
COX10	897.44	-0.102296	0.0466764	-2.19159	0.0284089	0.0464548
ARSD	7317	0.276237	0.0758959	3.63969	0.000272968	0.000590311
PNPLA4	1837.56	0.0711852	0.0786959	0.90456	0.365698	0.46223
CDKL3	62.1315	0.259377	0.0714578	3.6298	0.000283645	0.000611988
UPP2	13.6693	-0.564746	0.14458	-3.90611	9.38e-05	0.00021377
MARK4	2640	0.523614	0.0534903	9.78896	1.26e-22	8.9e-22
PAFAH1B1	8350.04	-0.457782	0.0425116	-10.7684	4.85e-27	4.19e-26
NOS2	54.8232	0.019866	0.112569	0.176479	0.859918	0.902063
SLC13A2	414.11	-1.77638	0.238594	-7.44521	9.68e-14	4.39e-13
MATK	276.867	0.344408	0.150695	2.28546	0.022286	0.037147
TKTL1	6.71403	-1.23144	0.205718	-5.98606	2.15e-09	7.38e-09
PIGQ	4633.15	1.23594	0.0789833	15.6481	3.42e-55	8.35e-54
FMO3	313.187	-0.218767	0.175004	-1.25007	0.211274	0.287226
MYLIP	2982.35	-0.379749	0.0687821	-5.52104	3.37e-08	1.06e-07
CDKL5	1392.31	-0.203248	0.0824302	-2.4657	0.0136745	0.0235807
CAMK1G	24.0565	0.99603	0.140821	7.07301	1.52e-12	6.42e-12
CDK11A	295.632	0.200139	0.0670349	2.98559	0.0028303	0.00538583
NADK	3493.75	-0.130847	0.0460087	-2.84397	0.00445551	0.00824786
CELSR3	905.978	2.49113	0.138943	17.9292	6.98e-72	2.78e-70
AASS	404.785	-1.7978	0.100345	-17.9162	8.82e-72	3.49e-70
MGST1	11145.7	-1.16864	0.120914	-9.6651	4.24e-22	2.94e-21
PGLYRP1	2.94739	-0.416092	0.194068	-2.14406	0.0320284	0.0518614
ST3GAL1	7540.76	0.841532	0.0974285	8.63744	5.75e-18	3.26e-17
UBE3C	6777.31	0.131916	0.049719	2.65322	0.00797278	0.0142477
REV3L	2016.37	-1.02018	0.0786001	-12.9793	1.6e-38	2.2e-37
POMT2	1560.26	0.0494307	0.0483749	1.02183	0.306864	0.398044
DYRK4	1050.1	0.334292	0.069977	4.77718	1.78e-06	4.82e-06
UQCRC1	8629.97	0.312436	0.0614547	5.08401	3.7e-07	1.06e-06
SLC6A13	5.20606	0.488126	0.190482	2.56258	0.0103897	0.0182624
IDS	6994.22	-0.289106	0.0568864	-5.08217	3.73e-07	1.07e-06
BTK	555.747	0.382944	0.0941242	4.0685	4.73e-05	0.000111368
FYN	2096.47	-0.921876	0.0859938	-10.7203	8.18e-27	7e-26
FMO1	510.813	-0.717155	0.138751	-5.16865	2.36e-07	6.89e-07
LYPLA2	3938.03	0.912726	0.0607438	15.0258	4.97e-51	1.07e-49
NME2	62.71	1.55764	0.12949	12.0291	2.5e-33	2.82e-32
SLC6A7	10.2216	0.726746	0.166195	4.37286	1.23e-05	3.07e-05
ABHD5	1388.59	-0.769458	0.0580243	-13.261	3.9e-40	5.68e-39
RNF216	3630.33	-0.0379554	0.0383288	-0.990257	0.322048	0.414842
PIK3C2A	4573.83	-0.380541	0.0680829	-5.58938	2.28e-08	7.25e-08
PPP5C	3399.61	0.530583	0.0424293	12.5051	7e-36	8.69e-35
MAP4K3	2658.67	-0.0669923	0.0541953	-1.23613	0.216411	0.293228
EXTL3	2671.72	-0.270951	0.0636683	-4.25566	2.08e-05	5.1e-05
ELOVL5	22304.7	-0.0721859	0.107516	-0.671394	0.50197	0.601911
ALOX5	1381.37	0.0129497	0.0981066	0.131996	0.894987	0.92744
UBR7	3770.21	0.388098	0.0519163	7.47545	7.69e-14	3.5e-13
MAP4K5	3233.15	-0.229766	0.0508543	-4.51813	6.24e-06	1.61e-05
MAN2B2	5052.41	0.0913262	0.0602834	1.51495	0.129786	0.185936
PGM3	3031.27	0.375638	0.0613005	6.12781	8.91e-10	3.14e-09
RWDD2A	565.684	0.196068	0.0618831	3.16836	0.001533	0.00302407
CLK1	4625.26	-0.69794	0.0612377	-11.3972	4.32e-30	4.27e-29
POLR3B	938.162	0.0127661	0.0504851	0.252868	0.80037	0.858565
RNF14	4251.66	0.0287705	0.0492079	0.584672	0.558768	0.656311
POLA2	1486.9	0.933249	0.0593981	15.7118	1.26e-55	3.11e-54
MDH1	8058	-0.561381	0.0538829	-10.4185	2.04e-25	1.64e-24
DPEP1	89.4133	2.45539	0.14469	16.97	1.37e-64	4.36e-63
NPC1L1	112.308	0.566665	0.184159	3.07704	0.00209066	0.00405061
XYLT2	2800.33	0.578561	0.07245	7.98566	1.4e-15	7.03e-15
CHDH	2474.25	-0.186612	0.100241	-1.86163	0.0626552	0.0958691
GLT8D1	3432.76	0.109914	0.0386988	2.84023	0.00450812	0.00833928
ATP2C1	8648.23	0.153652	0.0509952	3.01307	0.00258616	0.00494486
SLC38A5	522.88	1.76557	0.128692	13.7193	7.78e-43	1.25e-41
RALBP1	5713.53	-0.0812158	0.052116	-1.55837	0.119146	0.172256
SLC11A1	435.394	1.36127	0.112352	12.1162	8.67e-34	9.96e-33
AGPS	3363.18	-0.12975	0.0871894	-1.48814	0.136713	0.194889
ATP1A2	888.842	-4.52788	0.210553	-21.5047	1.41e-102	1.32e-100
CYP24A1	110.121	-0.145813	0.268922	-0.542214	0.587671	0.682672
CYP3A43	4.10813	-0.903319	0.167315	-5.3989	6.71e-08	2.05e-07
SLC7A9	26.854	0.550965	0.115429	4.77321	1.81e-06	4.91e-06
CPS1	367.633	-1.08662	0.151724	-7.16183	7.96e-13	3.43e-12
ZDHHC6	2508.91	0.238781	0.0380864	6.26946	3.62e-10	1.31e-09
NDUFS1	6189.54	-0.141118	0.048042	-2.93739	0.00330984	0.00624166
ALAS1	2894.36	0.00937018	0.0476355	0.196706	0.844058	0.890892
GLRX2	562.363	0.866752	0.0670118	12.9343	2.88e-38	3.92e-37
DERA	1590.16	0.10808	0.0556857	1.94089	0.0522715	0.081299
ABCC2	122.372	-0.252101	0.166142	-1.51739	0.129169	0.185136
GCLM	1793.29	-0.292987	0.0681992	-4.29604	1.74e-05	4.29e-05
UBR2	4496.3	-0.165297	0.0508759	-3.24902	0.00115805	0.00232126
HSD17B6	304.706	2.99844	0.0964433	31.0902	3.27e-212	4.29e-209
TYMP	5955.91	1.8249	0.106395	17.152	6.07e-66	2.03e-64
KPNA6	5964.5	0.0280632	0.0445717	0.629618	0.528945	0.628263
FAS	921.708	-0.549648	0.0896963	-6.12788	8.91e-10	3.14e-09
AGPAT4	621.638	-0.450129	0.0978582	-4.59981	4.23e-06	1.11e-05
PRKCH	2097.59	-0.542387	0.0674934	-8.03615	9.27e-16	4.72e-15
INSRR	30.4512	-0.557661	0.145395	-3.8355	0.000125309	0.000281225
B4GALT7	1617.91	0.576844	0.0602251	9.57813	9.88e-22	6.74e-21
VRK2	1652.56	0.596356	0.0876891	6.80079	1.04e-11	4.19e-11
TFB1M	531.616	0.198634	0.0506689	3.92024	8.85e-05	0.000202148
NUP160	3801.91	0.0678825	0.0601281	1.12896	0.258913	0.34343
MUSK	6.49406	0.212649	0.207352	1.02555	0.305105	0.396009
PNPLA6	3090.38	0.346912	0.0618838	5.60586	2.07e-08	6.61e-08
ALG1	1534.58	0.954538	0.0535794	17.8154	5.37e-71	2.07e-69
CHPF2	4440.24	0.839924	0.0540371	15.5435	1.76e-54	4.2e-53
FUT8	4403.84	1.02417	0.0903839	11.3314	9.18e-30	8.98e-29
UBA6	3414.89	0.259744	0.0548951	4.73165	2.23e-06	5.99e-06
ATP6V0A1	4235.95	-0.141467	0.0524568	-2.69684	0.00700011	0.0126117
SLC4A7	3906.1	-0.146617	0.114322	-1.28249	0.19967	0.273208
MAP2K3	2835.19	-0.205757	0.0666938	-3.0851	0.00203485	0.00394899
RNF19A	5868.14	0.271868	0.0765815	3.55005	0.000385164	0.000818508
DAPK2	1026.39	-0.958755	0.0888363	-10.7924	3.74e-27	3.25e-26
OTC	2.62296	-3.24373	0.281752	-11.5127	1.14e-30	1.15e-29
CYP46A1	75.1823	-1.21324	0.103024	-11.7763	5.17e-32	5.5e-31
SLC18A1	8.26871	2.04423	0.238924	8.55599	1.17e-17	6.52e-17
USP2	235.457	-0.884988	0.116286	-7.61044	2.73e-14	1.28e-13
FLT4	932.879	-1.16487	0.0793362	-14.6827	8.31e-49	1.65e-47
MRI1	1382.76	0.1718	0.0632048	2.71815	0.00656483	0.0118783
METTL1	1271.46	0.861003	0.0679625	12.6688	8.81e-37	1.14e-35
AGA	1690.33	0.265348	0.059801	4.43718	9.11e-06	2.31e-05
PI4K2B	1220.08	0.463936	0.0586854	7.90547	2.67e-15	1.32e-14
MAT2B	4092.06	-0.299128	0.0445029	-6.72154	1.8e-11	7.13e-11
TRIO	7214.1	-0.185211	0.0669816	-2.7651	0.00569045	0.0103814
PNKP	1713.59	0.803049	0.0667367	12.0331	2.38e-33	2.68e-32
PHLPP2	1046.95	-0.207992	0.0644133	-3.22902	0.00124217	0.00247991
INPP4A	1862.65	-0.0248097	0.0446766	-0.555318	0.578677	0.674718
PARP3	1417.36	-0.419701	0.0703676	-5.9644	2.46e-09	8.4e-09
TRIT1	1230.01	0.17016	0.0546048	3.11621	0.00183191	0.00357863
PHKA2	2193.17	-0.500336	0.0473581	-10.5649	4.33e-26	3.59e-25
EPHA3	506.735	0.167169	0.177202	0.943382	0.345485	0.440542
CTPS2	3133.45	0.854344	0.071208	11.9979	3.65e-33	4.08e-32
ATP6V1H	4394.66	0.524733	0.0637559	8.23035	1.87e-16	9.84e-16
POLR2B	7248.88	0.171016	0.0519205	3.29381	0.000988384	0.00199697
TPR	11807.1	0.209998	0.053731	3.90833	9.29e-05	0.000211913
CP	5116.71	0.643079	0.24198	2.65757	0.00787051	0.0140775
ROS1	21.3016	2.33905	0.268106	8.72436	2.68e-18	1.54e-17
USP28	1593.77	-0.0830225	0.0581521	-1.42768	0.153384	0.216076
RRM2B	3295.25	0.371664	0.0796965	4.66349	3.11e-06	8.24e-06
H6PD	6632.09	-0.801578	0.0576346	-13.9079	5.67e-44	9.46e-43
NEDD4L	5154.18	-0.274847	0.0837352	-3.28234	0.00102951	0.00207567
HEXB	7117.77	0.0513616	0.0491611	1.04476	0.296134	0.38585
SLC4A8	1681.66	1.66146	0.152809	10.8728	1.55e-27	1.37e-26
MAPK9	3831.96	0.380271	0.0534318	7.11694	1.1e-12	4.71e-12
POLQ	487.479	2.6133	0.110011	23.755	9.76e-125	1.57e-122
PIK3CB	3371.97	0.052576	0.0539369	0.974769	0.329675	0.423287
MSMO1	3576.71	0.514354	0.0859455	5.98465	2.17e-09	7.44e-09
AKR7A2	3205.7	0.305609	0.0640783	4.76931	1.85e-06	5e-06
PHPT1	3475.75	0.828893	0.084437	9.8167	9.54e-23	6.81e-22
ENTPD2	964.15	0.419911	0.12353	3.39927	0.000675667	0.00139315
ARID4B	4811.53	0.314795	0.0554291	5.67923	1.35e-08	4.39e-08
PTPRN	101.749	2.42676	0.197507	12.287	1.06e-34	1.27e-33
HHAT	1390.14	0.729144	0.0870247	8.37858	5.36e-17	2.9e-16
GALC	2378.3	-0.0920991	0.064547	-1.42685	0.153622	0.216331
EIF2AK2	6681.76	0.284009	0.0691157	4.10918	3.97e-05	9.43e-05
USP36	4012.45	0.205953	0.051531	3.99669	6.42e-05	0.000148933
KMT2C	7561.78	-0.294722	0.0710982	-4.14528	3.39e-05	8.12e-05
GYG2	2268.78	-4.12903	0.129017	-32.0038	9.66e-225	1.77e-221
SOAT1	2846.07	0.432363	0.083406	5.18383	2.17e-07	6.37e-07
USP13	2074.5	-0.0784983	0.0773541	-1.01479	0.310205	0.401753
CDK14	2140.84	-0.170537	0.0823852	-2.07	0.0384525	0.0614244
CAMK2B	488.312	0.501822	0.188013	2.66908	0.00760589	0.0136388
POLR3E	3139.5	0.388529	0.0467551	8.30986	9.58e-17	5.12e-16
ATP2B4	10499.1	-1.06505	0.0782202	-13.6161	3.21e-42	5.02e-41
RIOK2	1624.53	0.0118723	0.0420259	0.282499	0.777561	0.840941
NDC1	3000.06	0.641084	0.0650327	9.85786	6.34e-23	4.57e-22
DGKG	75.13	-0.635357	0.111361	-5.70539	1.16e-08	3.78e-08
TBXAS1	856.296	0.0542118	0.0821147	0.660196	0.509128	0.609015
PARP12	2945.41	0.921107	0.0727487	12.6615	9.66e-37	1.25e-35
ALDH18A1	8060.69	1.03095	0.0533468	19.3254	3.28e-83	1.83e-81
TARBP1	3703.42	0.713691	0.0727584	9.80904	1.03e-22	7.33e-22
CDK17	2678.74	0.0771921	0.0662222	1.16565	0.243755	0.325499
SLC2A3	2037.81	-0.831802	0.104171	-7.98499	1.41e-15	7.07e-15
CTDP1	1555.24	0.413446	0.0540741	7.64591	2.07e-14	9.79e-14
STYK1	334.098	0.45047	0.130208	3.45963	0.000540911	0.00112826
WNK1	17318.5	-0.0315834	0.0658034	-0.479966	0.631252	0.721979
PIGV	1322.75	-0.162446	0.0567983	-2.86005	0.00423575	0.00786549
PTPRU	2813.33	0.434974	0.112558	3.86444	0.000111344	0.000251446
MPC1	1556.08	-0.465895	0.0628058	-7.41803	1.19e-13	5.36e-13
ACAA1	2998.81	0.0219096	0.0645395	0.339476	0.734251	0.807893
BCAT1	1497.54	0.433291	0.124846	3.47059	0.00051931	0.00108592
TNK2	4487.53	0.644662	0.0694451	9.28304	1.65e-20	1.06e-19
DGAT2	3862.32	-3.33131	0.15107	-22.0515	9.24e-108	9.84e-106
CS	10992.2	-0.46338	0.0501496	-9.23995	2.47e-20	1.57e-19
LTK	43.1414	0.192725	0.168877	1.14122	0.25378	0.337324
POLD1	1479.38	1.00184	0.0758818	13.2026	8.48e-40	1.22e-38
SPHK2	828.092	0.495645	0.0617845	8.02215	1.04e-15	5.27e-15
MTMR1	2611.38	0.235882	0.0460824	5.1187	3.08e-07	8.92e-07
HAGH	2432.76	0.657799	0.0770803	8.53395	1.41e-17	7.87e-17
ST3GAL6	524.229	-0.731436	0.104925	-6.971	3.15e-12	1.31e-11
ATP2C2	1139.68	1.27689	0.126479	10.0957	5.77e-24	4.36e-23
HIPK2	6908.76	-0.644517	0.0960106	-6.71298	1.91e-11	7.54e-11
CTSA	8551.06	0.513729	0.0623383	8.24098	1.71e-16	9.02e-16
SLC12A2	9896.85	-0.198731	0.129961	-1.52916	0.126226	0.181393
EYA2	1373.3	-0.50126	0.141582	-3.54042	0.000399489	0.000847577
FAR2	1122.55	0.593317	0.121428	4.88616	1.03e-06	2.85e-06
OAT	10984.6	0.0249504	0.0718926	0.347051	0.728553	0.803802
PKN2	3596.66	-0.480876	0.0546621	-8.79726	1.4e-18	8.19e-18
DGKA	1461.89	0.220456	0.0770446	2.86141	0.00421756	0.00783298
ERBB3	22691	1.03687	0.0891647	11.6287	2.95e-31	3.05e-30
PDIA5	1899.14	0.623159	0.0716909	8.69229	3.55e-18	2.04e-17
NDUFB4	6186.44	0.6085	0.0598556	10.1661	2.81e-24	2.16e-23
MYLK	9818.42	-2.20313	0.11035	-19.9649	1.11e-88	7.39e-87
MAP2K4	2590	-0.00925657	0.071045	-0.130292	0.896336	0.928367
SLK	6138.41	-0.456021	0.0519049	-8.78571	1.55e-18	9.06e-18
CYB5R4	1143.31	0.033076	0.0548469	0.60306	0.546469	0.645102
GSTO2	1581.63	0.137575	0.101721	1.35246	0.176227	0.244648
PRKCQ	157.288	0.0344295	0.143971	0.239141	0.810996	0.866599
ME1	1518.04	-1.59596	0.143452	-11.1254	9.44e-29	8.8e-28
CDK13	3912.33	0.117576	0.0394148	2.98303	0.0028541	0.00542888
MTHFD2	6057.53	1.47559	0.0746223	19.7741	4.98e-87	3.1e-85
SLC9A7	2841.63	-0.109558	0.0802321	-1.36551	0.172093	0.239446
PDE4A	1614.56	0.145818	0.102983	1.41594	0.156792	0.220335
TIE1	1732.46	-1.18888	0.0829991	-14.324	1.55e-46	2.84e-45
SLC9A3	36.2439	0.506516	0.142115	3.56414	0.000365052	0.000777679
ELOVL1	5448.82	0.333015	0.0542223	6.14167	8.17e-10	2.89e-09
ZNRD1	963.889	0.58388	0.0602569	9.68984	3.33e-22	2.32e-21
FGFR2	3177.9	-0.207907	0.142201	-1.46206	0.143726	0.20386
TRMT11	664.9	-0.252756	0.0610235	-4.14194	3.44e-05	8.23e-05
ACSM2B	3.06701	-2.81339	0.211823	-13.2818	2.95e-40	4.31e-39
FECH	1991.68	0.116744	0.0548332	2.12908	0.0332478	0.0537165
PFKP	3866.06	0.741093	0.12699	5.83583	5.35e-09	1.79e-08
IDI1	4168.24	-0.0303382	0.0850842	-0.356566	0.721417	0.79831
PHKA1	1684.86	0.57449	0.0693649	8.28215	1.21e-16	6.43e-16
PKM	61120.8	0.899144	0.0647443	13.8876	7.53e-44	1.25e-42
METTL22	705.216	-0.0211299	0.0499332	-0.423163	0.672176	0.757071
PRKCZ	1102.19	0.795099	0.0687698	11.5617	6.44e-31	6.58e-30
IDH3G	3121.91	0.316796	0.057963	5.46549	4.62e-08	1.43e-07
PDZD4	299.987	-0.776974	0.154537	-5.02775	4.96e-07	1.41e-06
ATP2B3	8.29476	1.81351	0.273076	6.64105	3.11e-11	1.21e-10
ROCK1	4555.87	-0.394176	0.0623068	-6.32637	2.51e-10	9.21e-10
PDK3	1151.5	0.776382	0.0867509	8.94956	3.57e-19	2.14e-18
HYAL2	3091.25	0.0440034	0.0583017	0.754754	0.450397	0.551004
FGFR3	1819.03	2.39325	0.168264	14.2232	6.58e-46	1.18e-44
COASY	4792.05	0.492299	0.0631353	7.79752	6.31e-15	3.06e-14
OTUD5	4363.77	0.200117	0.0396663	5.045	4.54e-07	1.3e-06
ACSL4	2533.86	-1.19936	0.0931791	-12.8716	6.5e-38	8.75e-37
INPP5A	1434.31	-0.4435	0.049311	-8.99393	2.39e-19	1.45e-18
FTSJ1	2304.93	0.597873	0.043059	13.885	7.81e-44	1.3e-42
ATP11A	2091.16	-0.254862	0.0999795	-2.54914	0.0107988	0.018932
POLR1A	4291.66	0.431697	0.0478549	9.02096	1.86e-19	1.14e-18
IP6K2	4396.78	-0.0845904	0.0460051	-1.83872	0.0659566	0.100495
SIRT2	3196.72	-0.405409	0.0553478	-7.32474	2.39e-13	1.06e-12
PYGM	111.073	-3.35389	0.113225	-29.6213	7.94e-193	6.39e-190
MAST4	4133.82	-0.424946	0.111548	-3.80954	0.000139226	0.000310951
NUP133	5083.99	0.336441	0.0487378	6.90309	5.09e-12	2.09e-11
ABCC9	958.751	-2.35397	0.109766	-21.4455	5.03e-102	4.63e-100
MAOB	6752.44	-0.780694	0.184434	-4.23292	2.31e-05	5.62e-05
RORA	1211.2	-0.706562	0.0806764	-8.75798	1.99e-18	1.15e-17
PLA2G10	35.9013	1.8216	0.156594	11.6327	2.81e-31	2.91e-30
ATP1B3	5260.9	0.390288	0.0784764	4.97332	6.58e-07	1.85e-06
NEDD4	1481.51	-0.425624	0.0748602	-5.68558	1.3e-08	4.23e-08
PIGB	693.234	-0.103576	0.0512619	-2.02053	0.0433288	0.0684957
MAPK6	3149.86	0.203646	0.0647243	3.14635	0.00165319	0.00324717
GUCY2C	95.7308	-0.43686	0.115727	-3.77491	0.000160063	0.000355156
PTPN3	2392.66	-0.0572346	0.0716333	-0.798994	0.424294	0.524117
SLC44A1	11042.3	0.336462	0.0603071	5.57914	2.42e-08	7.67e-08
RNF126	1510.25	0.521275	0.0675051	7.722	1.15e-14	5.47e-14
POLB	2274.08	0.997851	0.0843857	11.8249	2.9e-32	3.13e-31
ST6GALNAC1	125.822	-0.855181	0.191247	-4.4716	7.76e-06	1.98e-05
GBA2	3092.77	0.0361247	0.047465	0.761081	0.446609	0.547202
NDST1	11122.6	-0.552197	0.0590007	-9.35915	8.04e-21	5.24e-20
ASNS	2070.02	1.0407	0.0944901	11.0138	3.28e-28	2.98e-27
ST6GALNAC2	3593.65	0.71292	0.121541	5.86567	4.47e-09	1.5e-08
CHAT	0.410097	1.18994	0.651012	1.82782	0.067576	0.102744
TESK2	924.42	0.0900039	0.090396	0.995663	0.319414	0.412039
CSNK2A2	3742.29	-0.377371	0.0504121	-7.48572	7.12e-14	3.25e-13
PTPN21	1292.08	-1.4454	0.0850121	-17.0023	7.89e-65	2.54e-63
CAMK2A	35.3211	1.27471	0.1327	9.60593	7.55e-22	5.18e-21
EPHA8	69.6605	3.60549	0.252504	14.279	2.96e-46	5.38e-45
SLC12A3	24.9604	1.20283	0.180209	6.67463	2.48e-11	9.72e-11
RAD18	1444.86	0.23135	0.0567823	4.07434	4.61e-05	0.000108723
ATP2B1	3523.46	-0.492797	0.0674866	-7.30216	2.83e-13	1.25e-12
MAP4K4	7531.93	-0.154491	0.071509	-2.16043	0.030739	0.0499482
MGAT4A	5936.57	0.857967	0.0984329	8.71626	2.88e-18	1.66e-17
RPS6KA2	2524.8	-0.967073	0.0752683	-12.8483	8.79e-38	1.18e-36
ATP6AP1	17288.8	1.23191	0.0614921	20.0335	2.81e-89	1.88e-87
HLTF	4237.92	0.53939	0.0697843	7.7294	1.08e-14	5.18e-14
MYO3B	186.46	2.38739	0.217406	10.9813	4.7e-28	4.25e-27
CYBRD1	19846.4	-1.13538	0.124608	-9.11159	8.12e-20	5.03e-19
SLC6A15	118.931	1.06624	0.317898	3.35402	0.00079647	0.00162823
RDH11	4606.17	0.535611	0.0553581	9.67539	3.84e-22	2.67e-21
PRKACA	6880.97	-0.0808914	0.0442552	-1.82784	0.0675734	0.102743
RPS6KA6	574.161	0.210012	0.128369	1.636	0.10184	0.149235
PTPN18	5464.97	0.221838	0.0489293	4.53386	5.79e-06	1.5e-05
SPEG	1102.61	-0.626647	0.122939	-5.09723	3.45e-07	9.95e-07
ALDH3A2	5694.23	-0.643822	0.0913117	-7.05081	1.78e-12	7.51e-12
TFRC	9414.87	1.08762	0.100319	10.8416	2.19e-27	1.92e-26
SREBF1	18986.8	1.19075	0.104569	11.3871	4.85e-30	4.79e-29
UBE2D1	1253.62	0.262049	0.0568573	4.60889	4.05e-06	1.06e-05
HSD17B10	4776.71	0.865359	0.0689703	12.5468	4.14e-36	5.2e-35
MARK2	5475.3	0.59252	0.0530088	11.1777	5.24e-29	4.94e-28
CHFR	1604.71	0.555329	0.0483476	11.4862	1.55e-30	1.56e-29
TRHDE	64.0734	-4.0347	0.209329	-19.2745	8.79e-83	4.82e-81
P4HA2	3430.86	0.746743	0.0714084	10.4574	1.36e-25	1.1e-24
TRNT1	1220.01	0.26094	0.0471732	5.53153	3.17e-08	9.97e-08
ACADVL	12365.1	-0.712893	0.0675043	-10.5607	4.53e-26	3.76e-25
STK10	2411.36	0.182619	0.0612339	2.98232	0.00286073	0.00544013
SCARB1	5218	-0.348644	0.0832701	-4.1869	2.83e-05	6.82e-05
PDE8A	1521.21	-0.621485	0.0597492	-10.4016	2.44e-25	1.96e-24
SDHA	6708.51	0.0343505	0.0569603	0.603061	0.546468	0.645102
PPP2R3A	1828.01	-0.268549	0.0842798	-3.1864	0.00144057	0.00285069
ABCB11	12.2921	-2.02529	0.22588	-8.96624	3.07e-19	1.85e-18
DHRS9	134.615	-1.15207	0.160919	-7.15933	8.11e-13	3.49e-12
PTGS2	568.022	-1.52876	0.216696	-7.05483	1.73e-12	7.3e-12
MAP3K13	2580.86	0.413138	0.0554258	7.45389	9.06e-14	4.11e-13
ST6GAL1	5619.34	0.0696026	0.116614	0.596865	0.550598	0.648791
PPP2R2C	1312.22	3.50354	0.208687	16.7885	2.96e-63	9.04e-62
ATP2A3	5928.67	1.60539	0.128047	12.5375	4.65e-36	5.84e-35
CA12	25583.2	1.73983	0.157505	11.0462	2.29e-28	2.09e-27
MGLL	6611.62	-2.22783	0.109501	-20.3454	5.1e-92	3.72e-90
NUAK1	1871.58	-0.845422	0.0856248	-9.87356	5.42e-23	3.92e-22
SLC24A1	1169.61	-0.268361	0.0644678	-4.16271	3.14e-05	7.55e-05
ENO1	53796.8	0.375476	0.0845876	4.4389	9.04e-06	2.29e-05
SLC12A1	117.936	1.28983	0.242716	5.31415	1.07e-07	3.22e-07
TXK	46.2483	-0.204111	0.134885	-1.51322	0.130224	0.186526
NUP37	1096.21	0.389425	0.0479655	8.11887	4.71e-16	2.43e-15
ACAT1	3655.14	-0.905231	0.0762216	-11.8763	1.57e-32	1.71e-31
MARK3	3731.91	0.0822706	0.0363754	2.26171	0.0237153	0.0393393
SLC25A3	19172.8	-0.186019	0.0439435	-4.23314	2.3e-05	5.62e-05
PLD1	1120.71	-1.04931	0.103728	-10.116	4.69e-24	3.56e-23
ATP12A	15.0993	0.1098	0.259366	0.423341	0.672046	0.757028
MKRN2	1969.03	-0.0812917	0.0385985	-2.10609	0.0351968	0.0566439
PTPN23	4182.68	0.266557	0.0400404	6.65719	2.79e-11	1.09e-10
FMO4	409.997	-0.534211	0.0816837	-6.54	6.15e-11	2.35e-10
SLC46A1	949.62	-0.0819455	0.0867662	-0.944441	0.344944	0.439989
ACACB	3743.58	-3.66229	0.120568	-30.3753	1.16e-202	1.16e-199
NT5C2	1686.58	-0.345397	0.0803616	-4.29804	1.72e-05	4.25e-05
MAP2K7	2299.12	0.0774043	0.0508445	1.52237	0.127916	0.18357
NMRK2	1.7696	-2.01475	0.265115	-7.59953	2.97e-14	1.39e-13
DGKD	3102.67	0.393936	0.0780014	5.05038	4.41e-07	1.26e-06
UBE2T	1335.12	3.2171	0.103948	30.949	2.62e-210	3.25e-207
USP33	4607.78	-0.398351	0.0513603	-7.75601	8.76e-15	4.22e-14
PAK3	244.646	-2.55113	0.150608	-16.939	2.32e-64	7.35e-63
SIRT6	922.772	0.928989	0.0691296	13.4384	3.6e-41	5.44e-40
TYR	2.02494	1.18361	0.302753	3.9095	9.25e-05	0.00021094
POLD3	1796.55	0.348064	0.0679802	5.12008	3.05e-07	8.85e-07
UBE2A	4420.82	0.430698	0.0419073	10.2774	8.91e-25	7e-24
FGFR1	10096.9	-0.640919	0.123881	-5.17366	2.3e-07	6.72e-07
FKBP6	1.92422	0.217565	0.201826	1.07798	0.281043	0.368828
ARAF	4269.97	0.155211	0.0475706	3.26275	0.00110335	0.00221724
MCCC1	2087.58	-0.693393	0.0778551	-8.90619	5.28e-19	3.15e-18
ACER3	2310.22	-0.340056	0.0946145	-3.59413	0.000325483	0.000697759
UBE2K	6421.01	0.361531	0.0466166	7.75541	8.81e-15	4.24e-14
PIK3C3	2513.21	-0.265278	0.0485088	-5.46865	4.53e-08	1.41e-07
SYNJ2	3028.9	0.158428	0.0666192	2.37811	0.0174017	0.0295492
ADCY2	596.392	0.726745	0.176673	4.1135	3.9e-05	9.26e-05
ITCH	4256.06	-0.0702861	0.0496735	-1.41496	0.15708	0.220713
UBE2D4	1511.18	-0.277656	0.0474834	-5.84742	4.99e-09	1.67e-08
FKBP7	848.172	-0.249134	0.0658722	-3.78208	0.000155521	0.000345512
SLC1A3	1204.34	-1.40643	0.107614	-13.0692	4.94e-39	6.93e-38
MKNK1	1582.84	-0.313449	0.0417898	-7.50061	6.35e-14	2.91e-13
CDC14A	751.001	-0.674703	0.127722	-5.2826	1.27e-07	3.81e-07
DUSP13	39.3421	3.65799	0.247996	14.7502	3.07e-49	6.2e-48
LIPE	3654.81	-4.54598	0.154942	-29.3399	3.21e-189	2.23e-186
FDFT1	8011.57	-0.204957	0.0712651	-2.87598	0.00402774	0.00750231
PAFAH1B3	3551.68	2.48769	0.0880276	28.2604	1.06e-175	4.96e-173
PGM1	4489.34	-1.26954	0.0810617	-15.6613	2.78e-55	6.8e-54
DNM2	7610.02	0.384914	0.045024	8.54909	1.24e-17	6.92e-17
MOXD1	747.555	1.17276	0.131811	8.89724	5.73e-19	3.41e-18
PTPRH	98.6392	0.0567068	0.164241	0.345265	0.729895	0.804976
DCT	42.6687	-2.51705	0.233538	-10.7779	4.38e-27	3.79e-26
EPHA6	30.7182	-0.0862124	0.21511	-0.400782	0.688581	0.770864
SLC4A4	483.197	-1.11476	0.238087	-4.68217	2.84e-06	7.55e-06
RDH8	1.47927	-0.473777	0.240606	-1.9691	0.0489417	0.0765901
CNOT4	1766.71	-0.143039	0.0394263	-3.62801	0.000285619	0.000616102
CPOX	931.413	0.0256544	0.0515716	0.497452	0.618871	0.710921
MOK	833.012	0.358286	0.0855302	4.18899	2.8e-05	6.76e-05
ARG2	177.576	-2.35e-06	0.102668	-2.29e-05	0.999982	0.999982
PTPRC	3327.43	0.510711	0.13012	3.92494	8.68e-05	0.000198461
STK17B	2827.7	-0.240743	0.0806608	-2.98463	0.00283921	0.00540234
CDC14B	882.388	-1.8194	0.0823217	-22.1011	3.09e-108	3.33e-106
LRP2	7406.95	0.33435	0.230358	1.45144	0.146658	0.207563
DUSP12	974.311	0.553175	0.0517264	10.6942	1.08e-26	9.21e-26
AACS	3487.91	-0.425026	0.0745564	-5.70074	1.19e-08	3.88e-08
SLC13A1	0.663732	0.115824	0.346506	0.334263	0.738181	0.810914
PHLPP1	1611.48	-0.56331	0.0789582	-7.13428	9.73e-13	4.17e-12
ATP8B1	5853.72	0.852655	0.0919896	9.26904	1.88e-20	1.2e-19
SMARCD3	1535.96	-0.317419	0.0969973	-3.27245	0.00106621	0.00214673
ME2	2342.12	0.355633	0.0728423	4.88224	1.05e-06	2.9e-06
RNF13	3947.64	-0.317014	0.047576	-6.66332	2.68e-11	1.05e-10
BCKDHB	1378.75	-0.596376	0.0629713	-9.4706	2.78e-21	1.85e-20
KAT6A	6504.01	0.0769985	0.0874333	0.880654	0.378505	0.475786
ULK2	2254.73	-0.159671	0.0757483	-2.10792	0.0350382	0.0564025
PLOD1	11407.8	0.659964	0.0875025	7.54223	4.62e-14	2.13e-13
OXCT1	2457.67	-0.88922	0.0959316	-9.26932	1.87e-20	1.2e-19
CYLD	3674.21	-0.115632	0.0602721	-1.91849	0.0550483	0.0852622
SLC27A5	450.695	0.56186	0.0913815	6.14851	7.82e-10	2.77e-09
PPIE	2377.05	0.101328	0.053031	1.91074	0.0560386	0.0866264
ZMPSTE24	6011.39	0.538149	0.0493618	10.9021	1.13e-27	9.98e-27
STARD7	10673.8	0.214514	0.0423772	5.06202	4.15e-07	1.19e-06
HAL	41.5969	0.982445	0.176927	5.55282	2.81e-08	8.87e-08
SSH1	3289.05	-0.157583	0.0470119	-3.35197	0.000802375	0.00163949
GSTP1	11639	-0.201496	0.137494	-1.46549	0.142788	0.202674
SLCO1A2	63.7913	-2.41709	0.304711	-7.9324	2.15e-15	1.07e-14
APOB	113.041	-5.49914	0.220866	-24.8981	7.8e-137	1.55e-134
NCOA1	4838.57	-0.547121	0.0562149	-9.73267	2.19e-22	1.54e-21
HADHA	13918.2	-0.604312	0.0393655	-15.3513	3.47e-53	7.96e-52
CAD	4392.39	0.4504	0.0594988	7.5699	3.74e-14	1.74e-13
TAF9	1197.29	0.0946583	0.0483747	1.95677	0.0503741	0.0786333
PREP	2990.07	0.134856	0.0714142	1.88836	0.0589781	0.0907818
HACE1	821.573	-0.480108	0.0692436	-6.93361	4.1e-12	1.69e-11
SEH1L	2799.78	0.348726	0.0585615	5.95487	2.6e-09	8.89e-09
MAP3K4	2068.47	-0.312671	0.0492495	-6.34872	2.17e-10	8e-10
ABCB1	353.684	-2.02335	0.120242	-16.8273	1.54e-63	4.74e-62
AKR1B1	2304.2	-0.46851	0.0870041	-5.38492	7.25e-08	2.21e-07
MGST2	2053.45	-0.0720472	0.0683854	-1.05355	0.29209	0.381253
USP40	2930.13	-0.0910656	0.0446355	-2.0402	0.04133	0.0656074
POMGNT1	4954.03	0.385999	0.0511537	7.54585	4.49e-14	2.08e-13
MAST2	4849.43	0.595378	0.0533838	11.1528	6.94e-29	6.51e-28
B4GALT1	18592.5	0.649952	0.0773109	8.407	4.21e-17	2.29e-16
AQP6	32.5284	0.332896	0.205401	1.62072	0.105079	0.153568
EIF2AK1	14724.2	0.874509	0.0436288	20.0443	2.26e-89	1.52e-87
SEPHS1	4457.16	0.404091	0.0600422	6.73013	1.7e-11	6.74e-11
ITPKC	2868.49	-0.238955	0.0657978	-3.63165	0.00028161	0.000607796
HSD17B2	234.837	-0.982181	0.233232	-4.21117	2.54e-05	6.16e-05
PPEF1	182.392	1.64891	0.136137	12.1121	9.11e-34	1.05e-32
HUWE1	22038.7	0.0981797	0.0533877	1.839	0.0659159	0.100446
ALG9	499.587	-0.674475	0.0502635	-13.4188	4.69e-41	7.05e-40
ACOX3	2060.87	0.269475	0.075017	3.59218	0.000327921	0.000702558
MTMR2	2276.71	-0.180802	0.0715871	-2.52563	0.0115491	0.0201436
HSD17B14	507.123	0.769455	0.113265	6.79338	1.1e-11	4.4e-11
ACHE	104.67	0.385398	0.153624	2.50871	0.0121172	0.0210702
NLK	2142.51	0.692291	0.0663596	10.4324	1.76e-25	1.43e-24
PIGS	4663.24	0.105398	0.0662157	1.59174	0.111443	0.162018
PGS1	1628.58	0.254612	0.0560889	4.53944	5.64e-06	1.46e-05
LPCAT2	1504.18	-1.23474	0.0851366	-14.503	1.16e-47	2.2e-46
L2HGDH	765.488	0.368316	0.0646497	5.69711	1.22e-08	3.96e-08
DNM1L	5084.79	0.197698	0.0493608	4.00516	6.2e-05	0.000143919
AURKA	1471.59	3.1148	0.110276	28.2454	1.62e-175	7.51e-173
METTL2A	1342.14	0.622517	0.0596836	10.4303	1.8e-25	1.46e-24
SULT2B1	813.189	1.02516	0.150346	6.81865	9.19e-12	3.71e-11
ALG6	1246.13	0.608628	0.0545362	11.1601	6.39e-29	6e-28
PTPN4	1454.92	-0.743857	0.0550976	-13.5007	1.55e-41	2.36e-40
DNMT3B	546.843	1.50446	0.105315	14.2853	2.7e-46	4.92e-45
SLC15A1	96.7367	2.08476	0.268189	7.7735	7.63e-15	3.69e-14
TGDS	657.769	-0.325633	0.0526934	-6.17978	6.42e-10	2.28e-09
CRLS1	2634.87	-0.134504	0.0525941	-2.5574	0.0105459	0.0185213
SMOX	708.104	0.709526	0.113346	6.25981	3.85e-10	1.39e-09
FKBP1A	11892.7	0.135431	0.0551977	2.45356	0.0141448	0.0243359
MAPKAPK5	2285.74	0.18273	0.038744	4.71634	2.4e-06	6.43e-06
SLC23A2	2147.12	-0.672154	0.0675082	-9.95663	2.36e-23	1.73e-22
SLC8B1	2161.2	0.00473343	0.0494979	0.0956289	0.923815	0.947065
BRAP	1879.98	-0.022619	0.0348567	-0.648913	0.516394	0.616164
NOS1	15.9918	-1.866	0.192919	-9.67248	3.95e-22	2.74e-21
HEPH	1647.26	-0.375188	0.100077	-3.74898	0.000177555	0.000391637
GANAB	29775.7	0.408354	0.047186	8.65413	4.97e-18	2.83e-17
BLVRB	4775.02	0.519393	0.0967293	5.36955	7.89e-08	2.4e-07
SLC9A1	4947.95	0.397011	0.0577245	6.87769	6.08e-12	2.48e-11
SPTLC1	3669.59	-0.0354844	0.0511651	-0.693528	0.487978	0.588408
PAPOLA	12245.4	0.184883	0.0422116	4.37991	1.19e-05	2.97e-05
NDUFB2	4342.47	0.630298	0.0692208	9.10561	8.58e-20	5.31e-19
IRAK3	964.481	-1.18638	0.137529	-8.6264	6.33e-18	3.58e-17
SI	0.610879	1.29463	0.535179	2.41905	0.0155609	0.0265985
MUL1	2184.45	-0.115225	0.0411584	-2.79955	0.0051174	0.00939388
CERS4	5001.47	0.944654	0.100083	9.43867	3.78e-21	2.5e-20
USP48	3774.08	-0.116952	0.0398861	-2.93214	0.00336635	0.0063417
PDPR	2912.06	-0.63678	0.0680958	-9.35123	8.66e-21	5.64e-20
NAT14	1223.82	1.73792	0.0966141	17.9883	2.41e-72	9.75e-71
SLC26A4	108.854	-0.859724	0.167571	-5.1305	2.89e-07	8.39e-07
SLC26A3	287.425	-1.7031	0.271012	-6.28422	3.3e-10	1.2e-09
DLD	5102.58	-0.334956	0.0513486	-6.52318	6.88e-11	2.62e-10
FH	5561.2	0.573382	0.0585616	9.79109	1.23e-22	8.72e-22
SLC17A6	0.723856	-0.106107	0.646009	-0.164249	0.869535	0.909261
CPA1	19.6033	-4.1723	0.217108	-19.2177	2.63e-82	1.43e-80
CMA1	58.3653	-2.92395	0.190609	-15.3401	4.13e-53	9.44e-52
SLC7A8	8437.97	1.14911	0.120187	9.56101	1.17e-21	7.93e-21
RNF31	1252.29	0.154181	0.0519457	2.96812	0.00299629	0.00568519
HECTD1	9910.94	-0.356589	0.0591154	-6.03209	1.62e-09	5.6e-09
TGM1	113.61	-0.0302498	0.148847	-0.203227	0.838957	0.887116
TRPM7	3273.81	-0.288194	0.0589555	-4.88834	1.02e-06	2.82e-06
TYRO3	916.358	-2.16358	0.0950005	-22.7744	8.23e-115	1.02e-112
CAPN3	47.4275	-1.18999	0.114096	-10.4298	1.81e-25	1.47e-24
PHGDH	5325.62	-0.0397761	0.157875	-0.251947	0.801082	0.858959
DPYSL2	5974.89	-1.36379	0.0779919	-17.4863	1.82e-68	6.52e-67
NUP50	3977.37	0.326707	0.0481459	6.78577	1.15e-11	4.63e-11
COMT	6089.73	0.190539	0.0775518	2.45692	0.0140134	0.0241233
VNN3	27.3433	1.45237	0.271093	5.35743	8.44e-08	2.56e-07
XYLB	544.8	0.618896	0.0775909	7.97641	1.51e-15	7.57e-15
UPRT	899.128	0.252908	0.0444141	5.69432	1.24e-08	4.03e-08
AAAS	2306.25	0.243148	0.0418741	5.80663	6.37e-09	2.12e-08
FMO2	2133.74	-3.22835	0.167462	-19.278	8.21e-83	4.51e-81
MAP3K1	5993.53	0.0906932	0.0930779	0.97438	0.329868	0.423488
DHPS	2994.8	0.482787	0.0586651	8.22954	1.88e-16	9.91e-16
ARCN1	12723	0.0851881	0.048494	1.75667	0.0789737	0.118347
PTGS1	1362.94	0.240144	0.0965373	2.48758	0.0128616	0.0222795
NUP188	4630.6	0.301324	0.0444884	6.7731	1.26e-11	5.05e-11
CRAT	7252.42	0.905039	0.136254	6.6423	3.09e-11	1.2e-10
NANS	4298.54	1.18857	0.0665809	17.8515	2.81e-71	1.1e-69
PDE6C	24.8803	-0.215324	0.0972865	-2.21329	0.0268773	0.0441535
CYP26A1	129.816	-0.546829	0.19053	-2.87004	0.00410423	0.00763609
MYO3A	61.4032	0.73953	0.213176	3.4691	0.000522207	0.00109163
TPSD1	139.107	0.787007	0.238008	3.30665	0.000944195	0.00191283
CRISP3	1121.87	3.67309	0.307363	11.9503	6.47e-33	7.16e-32
FKBP5	6866.52	-0.864664	0.127873	-6.7619	1.36e-11	5.44e-11
SRPK1	4444.34	0.924502	0.0710579	13.0106	1.07e-38	1.47e-37
SIRT1	2089.1	-0.433648	0.054572	-7.94636	1.92e-15	9.59e-15
JAK2	1428.57	-0.49516	0.0758067	-6.53188	6.5e-11	2.48e-10
ABL1	6317.68	-0.261691	0.0429271	-6.09616	1.09e-09	3.81e-09
ACOT7	1801.63	1.40634	0.0854408	16.4598	7.13e-61	2.03e-59
SH3GLB1	7818.23	-0.851811	0.044478	-19.1513	9.44e-82	5.08e-80
CDC7	741.576	1.75809	0.0986607	17.8196	4.98e-71	1.93e-69
SCD	52478.8	-1.53883	0.147781	-10.4129	2.16e-25	1.74e-24
MAST3	976.819	-0.148451	0.0546484	-2.71647	0.00659814	0.0119339
HSD3B7	1512.75	0.549556	0.081771	6.72067	1.81e-11	7.17e-11
SETD1A	2823.6	0.278288	0.0400875	6.942	3.87e-12	1.6e-11
NDUFB7	3503.19	0.448756	0.0893253	5.02383	5.06e-07	1.44e-06
TECR	8278.44	0.335909	0.0654509	5.13222	2.86e-07	8.32e-07
CDC34	2334.53	0.591346	0.0757124	7.81042	5.7e-15	2.77e-14
MTAP	2478.59	-0.0768741	0.0697903	-1.1015	0.270679	0.357027
POLR2E	6593.84	-0.152367	0.0616588	-2.47114	0.0134684	0.0232497
POLRMT	2261.16	0.50899	0.0614312	8.28552	1.18e-16	6.26e-16
MKNK2	11136.3	-0.0425154	0.0697859	-0.609227	0.542374	0.641225
ZDHHC8	1614.17	-0.328661	0.0718653	-4.57328	4.8e-06	1.25e-05
GSTT2	6.89471	-1.397	0.217573	-6.42082	1.36e-10	5.06e-10
GGT5	2617.04	0.0109631	0.0973314	0.112637	0.910318	0.937924
PPIL2	3039.49	0.444882	0.0431227	10.3167	5.93e-25	4.68e-24
UPB1	19.5474	0.229834	0.136318	1.68602	0.0917924	0.135835
MAPK1	8683.02	-0.154348	0.049134	-3.14136	0.00168164	0.00329898
GGT1	1584.28	0.750701	0.16245	4.62111	3.82e-06	1e-05
PRODH	450.797	0.961163	0.200751	4.78783	1.69e-06	4.58e-06
PPM1F	2150.66	-0.99253	0.0607965	-16.3255	6.5e-60	1.8e-58
SLC25A1	4812.75	-0.0732797	0.0806837	-0.908233	0.363755	0.460243
PLA2G3	82.7133	1.94931	0.275878	7.06583	1.6e-12	6.75e-12
SH3BP1	1173.42	0.995973	0.0833504	11.9492	6.55e-33	7.25e-32
GCAT	993.233	1.10364	0.0948728	11.6329	2.81e-31	2.91e-30
GGTLC2	1.35503	1.01722	0.315501	3.22414	0.0012635	0.00252063
POLR2F	48.2834	-0.884358	0.216806	-4.07903	4.52e-05	0.00010665
SLC16A8	68.7525	0.557205	0.131022	4.25275	2.11e-05	5.16e-05
SLC5A1	1049.71	-1.00716	0.223021	-4.51596	6.3e-06	1.62e-05
CYP2D6	54.2235	0.203976	0.114396	1.78307	0.0745747	0.112383
CYB5R3	11789.7	-0.92395	0.0586003	-15.767	5.25e-56	1.32e-54
MIOX	10.6255	2.24909	0.18304	12.2874	1.06e-34	1.26e-33
CHKB	189.633	-0.129783	0.0827035	-1.56925	0.116589	0.168916
HMOX1	2975.55	0.785604	0.105971	7.41341	1.23e-13	5.54e-13
MCAT	1064.47	0.545085	0.0608717	8.95466	3.41e-19	2.05e-18
ARSA	2742.62	0.374654	0.0807519	4.63957	3.49e-06	9.22e-06
MTMR3	575.482	-0.625558	0.0528827	-11.8292	2.76e-32	2.98e-31
PNPLA3	150.329	0.890897	0.193992	4.59244	4.38e-06	1.15e-05
TXN2	4240.45	-0.0567484	0.0551685	-1.02864	0.30365	0.39441
TNRC6B	2661.99	-0.3706	0.064742	-5.72425	1.04e-08	3.4e-08
SLC25A17	2032.92	0.522575	0.0503076	10.3876	2.82e-25	2.27e-24
EP300	7612.81	-0.159416	0.0607123	-2.62576	0.00864569	0.0153771
ACO2	5122.34	-0.2564	0.0635329	-4.0357	5.44e-05	0.000127239
POLR3H	3065.1	0.0643843	0.0504797	1.27545	0.20215	0.27619
TRMU	1241.72	0.658644	0.0700131	9.40745	5.08e-21	3.34e-20
PMM1	1480.24	-0.301182	0.0665679	-4.52443	6.06e-06	1.56e-05
CERK	2533.69	-0.150989	0.0691991	-2.18195	0.0291134	0.047507
FKBP3	3230	0.561049	0.0565495	9.92137	3.36e-23	2.45e-22
CTSG	146.626	-1.79929	0.185131	-9.71905	2.5e-22	1.75e-21
PRMT5	3471.27	0.253926	0.0527021	4.81814	1.45e-06	3.96e-06
POLE2	376.969	1.54526	0.076058	20.3169	9.11e-92	6.58e-90
VCPKMT	418.612	0.0442669	0.0483516	0.915522	0.359918	0.456105
CDKL1	89.628	-0.49475	0.0899734	-5.49885	3.82e-08	1.19e-07
PYGL	4648.41	-1.26657	0.117475	-10.7816	4.2e-27	3.64e-26
GNPNAT1	2845.51	0.809708	0.0703087	11.5165	1.09e-30	1.1e-29
CDKN3	585.065	2.90936	0.102565	28.3661	5.3e-177	2.59e-174
ATP6V1D	3688.85	0.300766	0.0483227	6.2241	4.84e-10	1.74e-09
PIGH	938.103	0.105762	0.0553394	1.91115	0.0559856	0.0865619
GSTZ1	1499.67	0.338367	0.0823433	4.10922	3.97e-05	9.43e-05
SPTLC2	9164.66	0.291048	0.0722999	4.02557	5.68e-05	0.00013255
LGMN	7628.38	-0.545264	0.0750964	-7.26085	3.85e-13	1.69e-12
ITPK1	5793.7	-0.23771	0.0742703	-3.20061	0.00137137	0.00272203
PPM1A	5408.8	-0.186834	0.0524792	-3.56016	0.000370632	0.000789163
GALNT16	1449.75	-0.908248	0.138473	-6.55904	5.42e-11	2.08e-10
HIF1A	7784.02	0.357582	0.0957654	3.73394	0.000188509	0.000414781
SLC10A1	5.98512	-0.0626893	0.184996	-0.338868	0.734709	0.808183
SLC8A3	15.9251	-1.02022	0.147559	-6.91396	4.71e-12	1.94e-11
MTHFD1	5243.08	-0.451786	0.0557853	-8.09866	5.56e-16	2.86e-15
VRK1	955.31	0.552064	0.061641	8.95612	3.36e-19	2.02e-18
RPS6KA5	1153.77	-0.734664	0.0811254	-9.0559	1.35e-19	8.31e-19
CCNB1IP1	1781.31	-0.502866	0.0703163	-7.15149	8.58e-13	3.7e-12
CINP	1686.54	0.155578	0.0510782	3.04588	0.00232001	0.00446706
DHRS2	8946.84	2.61948	0.288322	9.08528	1.03e-19	6.37e-19
PCK2	3569.93	0.533449	0.078072	6.83278	8.33e-12	3.37e-11
GMPR2	3836.02	0.100458	0.0463303	2.1683	0.0301356	0.0490355
PLTP	4807.74	-1.28532	0.109437	-11.7448	7.51e-32	7.94e-31
GSS	3606.82	0.629431	0.0666599	9.44242	3.64e-21	2.41e-20
PYGB	12116.2	-0.35508	0.0708128	-5.01434	5.32e-07	1.51e-06
ABHD12	5151.05	1.11937	0.0685625	16.3262	6.42e-60	1.78e-58
SGK2	152.666	-3.15203	0.143981	-21.8919	3.1e-106	3.2e-104
STK4	3358.68	0.322272	0.0508134	6.34227	2.26e-10	8.33e-10
RAE1	3108.18	0.933507	0.0627695	14.872	5.01e-50	1.04e-48
CTSZ	14974.5	0.219823	0.0737818	2.97937	0.00288842	0.00549005
SLCO4A1	226.387	-0.640093	0.14973	-4.27498	1.91e-05	4.69e-05
EEF1A2	6044.43	3.50936	0.212523	16.5128	2.97e-61	8.54e-60
PTK6	1243.57	2.02738	0.118321	17.1345	8.2e-66	2.74e-64
CDC25B	3752.23	1.16992	0.0993306	11.778	5.07e-32	5.39e-31
NDUFAF5	637.931	0.0789886	0.0500493	1.57822	0.114516	0.166154
TRIB3	2744.28	1.67827	0.0870875	19.271	9.4e-83	5.13e-81
CSNK2A1	6960.53	0.314217	0.0476912	6.58858	4.44e-11	1.71e-10
SLC52A3	1386.88	1.36705	0.105078	13.0098	1.08e-38	1.49e-37
CDS2	5263.66	-0.362843	0.0568433	-6.38323	1.73e-10	6.43e-10
MYLK2	24.1776	2.51926	0.143018	17.615	1.89e-69	6.95e-68
HAO1	5.1144	2.31843	0.500837	4.62911	3.67e-06	9.68e-06
PLCB4	1272.4	-0.195915	0.127168	-1.5406	0.123414	0.177737
HCK	1111.23	0.516565	0.101255	5.10164	3.37e-07	9.73e-07
IDH3B	4062.19	0.110769	0.0530851	2.08663	0.0369217	0.0591872
SLC32A1	0.912436	1.43734	0.370996	3.87426	0.000106948	0.000242151
AHCY	12297	0.825346	0.0675475	12.2187	2.47e-34	2.91e-33
PIGU	1954.29	0.937632	0.0592403	15.8276	2.01e-56	5.1e-55
ACOT8	1085.55	0.649384	0.0593849	10.9352	7.83e-28	7e-27
USP14	7054.5	0.577069	0.067703	8.52353	1.55e-17	8.6e-17
VAPA	10053.8	0.0253644	0.0441328	0.57473	0.565474	0.662389
METTL4	735.398	0.0671294	0.0568083	1.18168	0.237332	0.318063
LPIN2	3048.72	-0.00584992	0.0684169	-0.085504	0.931861	0.95263
ST8SIA5	22.4083	1.03865	0.150837	6.88591	5.74e-12	2.35e-11
RNMT	3042.54	-0.0696313	0.0521204	-1.33597	0.181559	0.251312
LIPG	284.754	0.243354	0.161664	1.50531	0.132245	0.189142
RNF125	778.672	-1.38739	0.0833581	-16.6437	3.36e-62	1e-60
POLI	1928.76	-0.452755	0.0690577	-6.55619	5.52e-11	2.11e-10
MIB1	5442.41	0.000682041	0.0639021	0.0106732	0.991484	0.994183
RIOK3	3874.81	-0.0507355	0.0493786	-1.02748	0.304195	0.394984
STS	1850.9	-1.16761	0.0995321	-11.731	8.84e-32	9.32e-31
TBL1X	3439.12	0.196077	0.0710195	2.76089	0.00576441	0.0105063
POLA1	1774.6	0.341859	0.0568439	6.01401	1.81e-09	6.24e-09
MID1	974.068	-1.36893	0.139168	-9.83654	7.84e-23	5.61e-22
GUCY2F	0.760269	1.04979	0.352615	2.97716	0.00290931	0.00552746
ATP1B4	0.853127	-0.34001	0.254516	-1.3359	0.18158	0.251335
ALG13	1691.06	-0.012974	0.0499776	-0.259596	0.795175	0.854291
PRPS2	3364.24	0.787035	0.0698089	11.2741	1.76e-29	1.7e-28
SUV39H1	817.731	0.746453	0.0616757	12.1029	1.02e-33	1.17e-32
ATP11C	1655.55	-0.430585	0.0754573	-5.70634	1.15e-08	3.76e-08
ABCD1	1572.11	0.550807	0.0906226	6.07803	1.22e-09	4.25e-09
BMX	111.449	-2.70571	0.133676	-20.2408	4.28e-91	3.03e-89
NAA10	2065.93	0.840205	0.0795227	10.5656	4.3e-26	3.57e-25
RENBP	536.043	0.279984	0.110396	2.53619	0.0112067	0.0195888
MTMR8	37.5255	-0.795636	0.118016	-6.74178	1.56e-11	6.23e-11
SLC25A14	537.278	0.49522	0.0448913	11.0315	2.69e-28	2.46e-27
PIM2	1774.79	0.930919	0.104463	8.91144	5.04e-19	3.01e-18
SLC35A2	3195.77	1.32719	0.0552037	24.0416	1.02e-127	1.78e-125
TAZ	1175.87	0.283296	0.0656137	4.31763	1.58e-05	3.9e-05
PGK1	26117.7	0.824454	0.0700431	11.7707	5.53e-32	5.87e-31
SMS	6973.31	1.11938	0.0653911	17.1182	1.09e-65	3.61e-64
CDK16	7528.95	0.67817	0.0610523	11.108	1.15e-28	1.06e-27
USP11	4303.25	-0.138112	0.054271	-2.54486	0.010932	0.0191429
PCYT1B	71.4619	-0.805571	0.163767	-4.91901	8.7e-07	2.43e-06
PIN4	1136.28	0.498739	0.0588083	8.48076	2.24e-17	1.23e-16
PORCN	616.566	0.232125	0.0552873	4.19852	2.69e-05	6.49e-05
ZDHHC15	190.687	-1.14405	0.116361	-9.83192	8.2e-23	5.87e-22
GLA	2839.32	0.684652	0.113965	6.00758	1.88e-09	6.49e-09
STK24	4184.29	0.0959514	0.0644344	1.48913	0.136453	0.194554
ACP5	4546.27	0.890779	0.11694	7.61737	2.59e-14	1.21e-13
UGGT2	1525.18	-0.0382746	0.0569079	-0.672572	0.50122	0.601264
PARP4	4535.33	-0.256763	0.0660546	-3.88714	0.000101433	0.000230266
SLC25A15	487.061	0.640948	0.0690431	9.2833	1.64e-20	1.05e-19
FLT1	3290.21	-0.824972	0.0773876	-10.6603	1.56e-26	1.32e-25
DGKH	1405.03	-0.209517	0.0946328	-2.214	0.0268291	0.0440774
MGRN1	5649.36	0.856492	0.0485477	17.6423	1.17e-69	4.32e-68
MAPK3	5311.65	-0.0366455	0.0597805	-0.613001	0.539876	0.638787
PHKB	5449.04	-0.365045	0.0654975	-5.57342	2.5e-08	7.92e-08
NUP93	2791.96	0.533528	0.0630811	8.45781	2.72e-17	1.49e-16
DHODH	666.152	-0.312543	0.0536701	-5.82341	5.77e-09	1.92e-08
POLR2C	3647.78	-0.0218809	0.0497335	-0.439962	0.659964	0.747014
NME3	3213.39	1.51319	0.107067	14.1331	2.37e-45	4.17e-44
SETD6	864.308	-0.11834	0.0579651	-2.04157	0.041194	0.0654109
HAS3	617.384	-2.89143	0.15678	-18.4426	5.98e-76	2.75e-74
SMPD3	616.903	0.985344	0.138679	7.10522	1.2e-12	5.12e-12
SLC7A6	793.04	-0.370389	0.0700079	-5.29067	1.22e-07	3.65e-07
PLA2G15	1797.79	0.34547	0.0604879	5.71138	1.12e-08	3.66e-08
MLYCD	753.463	-0.976191	0.058683	-16.635	3.89e-62	1.15e-60
NAGPA	795.199	0.377005	0.0602272	6.25972	3.86e-10	1.39e-09
USP10	4642.91	0.203055	0.0480137	4.22911	2.35e-05	5.71e-05
NME4	7421	0.96336	0.079081	12.182	3.88e-34	4.52e-33
ABCC1	4110.21	0.360377	0.060756	5.93154	3e-09	1.02e-08
HAGHL	722.33	3.46965	0.130792	26.528	4.61e-155	1.3e-152
SLC7A5	7419.89	2.60349	0.149674	17.3945	9.08e-68	3.17e-66
STUB1	2474.86	0.624631	0.0791152	7.89522	2.9e-15	1.43e-14
UBE2I	7482.08	0.501201	0.0437295	11.4614	2.06e-30	2.06e-29
AQP8	5.25517	0.497786	0.161989	3.07295	0.00211953	0.00410378
USP31	1512.19	-0.492509	0.0655063	-7.5185	5.54e-14	2.55e-13
HMOX2	3201.02	0.76957	0.056133	13.7097	8.88e-43	1.42e-41
QPRT	1553.24	1.49346	0.138856	10.7554	5.59e-27	4.82e-26
XYLT1	1803.2	-0.486374	0.105532	-4.60876	4.05e-06	1.06e-05
CDIPT	6147.92	0.20893	0.0536932	3.89118	9.98e-05	0.000226621
BCKDK	3856.1	0.610896	0.05603	10.903	1.12e-27	9.89e-27
KAT8	2576.88	0.250841	0.0546423	4.5906	4.42e-06	1.16e-05
SLC6A2	49.2435	-1.14727	0.2871	-3.99606	6.44e-05	0.000149298
RNF40	5028.82	0.678187	0.0612078	11.0801	1.57e-28	1.45e-27
AQP9	236.787	0.8144	0.193039	4.21884	2.46e-05	5.96e-05
CSK	3979.88	0.819634	0.0580449	14.1207	2.83e-45	4.95e-44
HERC1	5343.33	-0.691846	0.0701424	-9.86345	6e-23	4.32e-22
MTFMT	567.7	-0.103721	0.040214	-2.57924	0.00990189	0.0174597
ACSBG1	19.8105	-0.101664	0.134535	-0.755674	0.449845	0.55044
CTSH	7340.53	0.476839	0.0751808	6.34256	2.26e-10	8.31e-10
FAH	3952.88	-0.712853	0.093314	-7.63929	2.18e-14	1.03e-13
OCA2	58.3774	-0.137363	0.292791	-0.46915	0.638962	0.728636
TGM5	120.359	-0.330551	0.22391	-1.47627	0.139872	0.198984
SGK3	1936.27	0.491402	0.127291	3.86045	0.000113176	0.000255333
ZDHHC2	1127.55	-1.07678	0.108646	-9.91093	3.73e-23	2.72e-22
CA2	3455.53	0.725626	0.188236	3.85487	0.00011579	0.000260871
RIPK2	1901.91	0.959892	0.077904	12.3215	6.94e-35	8.33e-34
EYA1	127.979	0.0922198	0.223895	0.411889	0.680421	0.763816
DECR1	4119.89	-0.151505	0.0707299	-2.14202	0.0321915	0.0521072
IMPAD1	9887.27	-0.0122474	0.0650433	-0.188296	0.850645	0.895639
UBE2W	2856.88	0.370468	0.0636992	5.81589	6.03e-09	2.01e-08
IKBKB	5213.27	0.459646	0.0782584	5.87344	4.27e-09	1.44e-08
STK3	2374.14	0.313581	0.0645099	4.86098	1.17e-06	3.22e-06
UBR5	12107.2	0.190875	0.0704015	2.71123	0.00670337	0.0121128
TSTA3	6782.68	1.80728	0.083188	21.7252	1.18e-104	1.17e-102
SQLE	6014.89	2.31547	0.10862	21.3171	7.88e-101	7.1e-99
SLC39A14	4073.48	-0.184008	0.0762934	-2.41184	0.0158722	0.0271004
GSR	4691.38	0.971517	0.0868863	11.1815	5.03e-29	4.75e-28
PPP2CB	4644	-0.450781	0.0554378	-8.1313	4.25e-16	2.2e-15
TUSC3	3031.89	-0.107526	0.108228	-0.993514	0.32046	0.413086
ASAH1	20168.4	0.0317745	0.100982	0.314653	0.753025	0.821821
MAN2B1	5167.66	0.527131	0.0626605	8.4125	4.01e-17	2.19e-16
DHDH	57.0852	1.47236	0.14307	10.2911	7.73e-25	6.07e-24
GYS1	3662.58	-0.0713313	0.048808	-1.46147	0.143887	0.20405
MAP4K1	499.222	1.02051	0.118682	8.59864	8.07e-18	4.54e-17
ECH1	6763.09	-0.272271	0.0738468	-3.68697	0.000226939	0.000495253
CKM	13.0728	0.509073	0.158993	3.20186	0.00136541	0.00271108
DOT1L	1721.09	0.526995	0.056929	9.25706	2.1e-20	1.34e-19
SLC17A7	78.7766	-2.99327	0.124107	-24.1185	1.6e-128	2.81e-126
TRMT1	1841.42	0.429242	0.0725632	5.91542	3.31e-09	1.12e-08
DMPK	1975.55	0.207008	0.080442	2.57338	0.010071	0.0177396
IL4I1	644.77	2.69591	0.136228	19.7897	3.65e-87	2.29e-85
VRK3	2213.86	0.364519	0.0441234	8.26136	1.44e-16	7.63e-16
SLC1A6	39.7042	2.97584	0.326437	9.11612	7.79e-20	4.83e-19
AURKC	67.7131	0.0579067	0.103029	0.562042	0.574087	0.670285
LGALS13	0.0485269	0.051254	1.83761	0.0278916	0.977749	NA
FBL	8371.39	0.141904	0.0862863	1.64457	0.100058	0.146867
DYRK1B	1775.79	0.648271	0.0708591	9.14873	5.76e-20	3.59e-19
CLC	1.5774	-1.17618	0.352802	-3.33383	0.0008566	0.00174415
GPI	21248.5	0.482826	0.073299	6.58708	4.49e-11	1.73e-10
AKT2	8341.52	-0.0819854	0.0550961	-1.48804	0.13674	0.194918
PLD3	13175.5	0.164374	0.065252	2.51906	0.0117669	0.0205049
TBCB	3857.06	1.02034	0.0670681	15.2134	2.88e-52	6.41e-51
POLR2I	1399.1	0.67213	0.07284	9.22748	2.77e-20	1.76e-19
SLC1A5	9415.7	0.18407	0.082211	2.23899	0.0251566	0.041541
PRKD2	3593.96	0.33414	0.0483649	6.90872	4.89e-12	2.01e-11
PLIN3	4567.63	0.605131	0.0537178	11.265	1.95e-29	1.88e-28
ETFB	2344.08	-0.594488	0.107719	-5.51887	3.41e-08	1.07e-07
TYK2	3912.13	0.369705	0.0472515	7.82418	5.11e-15	2.49e-14
SULT2A1	0.653734	0.334335	0.335374	0.996903	0.318811	0.411355
ATP1A3	238.854	3.53744	0.194675	18.171	8.76e-74	3.75e-72
PTPRS	4947.6	-0.934534	0.0863199	-10.8264	2.58e-27	2.25e-26
PLA2G4C	661.559	-0.0826698	0.0897925	-0.920676	0.357219	0.453048
HAS1	84.7998	-2.25292	0.206731	-10.8979	1.18e-27	1.05e-26
DBP	983.762	0.14365	0.0878966	1.63431	0.102194	0.149696
BCAT2	2467.8	0.857482	0.0810979	10.5734	3.96e-26	3.29e-25
PPP2R1A	19109.5	0.57765	0.0515107	11.2142	3.47e-29	3.31e-28
GCDH	1584.66	0.138926	0.0653807	2.12487	0.0335971	0.0542445
MAST1	117.798	2.06516	0.166931	12.3713	3.74e-35	4.53e-34
JAK3	873.054	0.624097	0.117969	5.29037	1.22e-07	3.65e-07
SLC5A5	32.1623	2.11094	0.213856	9.87086	5.57e-23	4.02e-22
PIK3R2	93.4161	1.30081	0.0880615	14.7716	2.23e-49	4.53e-48
PDE4C	28.6395	-0.570502	0.106201	-5.37192	7.79e-08	2.37e-07
ISYNA1	3961.38	1.03478	0.102558	10.0898	6.13e-24	4.63e-23
COPE	7164.26	1.07301	0.0708181	15.1516	7.4e-52	1.63e-50
ATP4A	3.65986	-0.542076	0.223465	-2.42577	0.0152759	0.0261426
GAPDHS	1.78759	1.0947	0.273332	4.00501	6.2e-05	0.000144
FKBP8	11871.5	0.12052	0.0742639	1.62285	0.104621	0.152962
CDK6	2256.96	-0.327143	0.133004	-2.45965	0.0139074	0.0239552
NAMPT	6171.61	-0.278071	0.0907267	-3.06493	0.00217724	0.00420806
PIK3CG	349.32	0.047827	0.118966	0.402023	0.687667	0.770273
PON3	519.621	0.167011	0.215748	0.774101	0.438871	0.539075
PON2	4496.69	0.318466	0.0618547	5.14862	2.62e-07	7.65e-07
CBLL1	2373.07	0.107435	0.0465033	2.31028	0.0208728	0.0349741
ATP6V0A4	432.431	0.483255	0.224037	2.15703	0.031003	0.0503397
ZC3HAV1	4190.38	-0.0178787	0.0479425	-0.372919	0.709209	0.788204
OGDH	7640.39	-0.3019	0.0500922	-6.02688	1.67e-09	5.78e-09
MET	1933.05	-1.64819	0.137152	-12.0173	2.88e-33	3.24e-32
HIBADH	3586.37	-0.630347	0.061058	-10.3237	5.5e-25	4.35e-24
FKBP14	1494.84	0.0198617	0.0671626	0.295726	0.767439	0.832901
EPHB6	574.174	-0.814621	0.159793	-5.09798	3.43e-07	9.91e-07
CYP3A5	86.6215	-0.86682	0.131456	-6.594	4.28e-11	1.65e-10
PTPRZ1	420.317	-1.40408	0.263299	-5.33265	9.68e-08	2.92e-07
HYAL4	5.11133	0.70849	0.20061	3.53169	0.000412921	0.000874901
SPAM1	0.328528	0.561187	0.72441	0.774681	0.438528	0.538697
USP42	1314.64	0.127851	0.0419498	3.04772	0.00230588	0.00444152
IMPDH1	4899.33	0.801721	0.0721044	11.1189	1.02e-28	9.45e-28
MOGAT3	0.818311	0.00780607	0.288545	0.0270532	0.978417	0.98514
C1GALT1	1539.32	-0.191209	0.0983174	-1.94482	0.0517971	0.0806103
PLOD3	4669.94	0.738446	0.0772377	9.56069	1.17e-21	7.95e-21
NRF1	1238.99	-0.0413171	0.0245001	-1.6864	0.091718	0.135751
EZH2	1511.74	2.31066	0.0906929	25.4778	3.47e-143	7.77e-141
BLVRA	4146.27	0.65437	0.0845524	7.73923	1e-14	4.8e-14
PRKAG2	1611.34	-0.429701	0.0536259	-8.01293	1.12e-15	5.67e-15
POLD2	6023.63	0.729428	0.0655315	11.131	8.87e-29	8.28e-28
GCK	16.0403	-0.987356	0.149058	-6.62398	3.5e-11	1.36e-10
YKT6	6774.46	0.705048	0.0504453	13.9765	2.17e-44	3.67e-43
GALNTL5	0.532148	0.547734	0.478446	1.14482	0.252284	0.335531
LIMK1	3322.01	1.0243	0.0615173	16.6507	2.99e-62	8.91e-61
SLC1A1	2726.42	2.25598	0.200936	11.2274	2.99e-29	2.86e-28
NMRK1	1168.93	-0.561589	0.0596639	-9.41253	4.84e-21	3.19e-20
TGFBR1	4953.24	0.0212391	0.0844813	0.251406	0.8015	0.859235
PTGR1	2506.11	-0.290888	0.0729451	-3.98777	6.67e-05	0.000154274
DNM1	1110.83	-0.532047	0.0923553	-5.76088	8.37e-09	2.76e-08
AK1	512.873	0.340258	0.073364	4.63795	3.52e-06	9.29e-06
TESK1	2315.92	-0.221975	0.0525784	-4.22179	2.42e-05	5.89e-05
CA9	373.797	4.80141	0.283851	16.9153	3.47e-64	1.09e-62
TYRP1	82.205	3.81143	0.249991	15.2463	1.74e-52	3.91e-51
PIP5K1B	316.925	-1.09333	0.159279	-6.86424	6.68e-12	2.72e-11
PTGDS	1542.4	-1.13119	0.168577	-6.7102	1.94e-11	7.68e-11
UBE2R2	6529.44	0.320499	0.0405762	7.8987	2.82e-15	1.4e-14
PHYH	2256.15	-0.538328	0.0829707	-6.48818	8.69e-11	3.28e-10
CUBN	160.326	-1.55783	0.100374	-15.5204	2.53e-54	5.98e-53
TRDMT1	355.354	-0.551411	0.0836605	-6.59106	4.37e-11	1.68e-10
MAPK8	2325.71	-0.147952	0.051229	-2.88806	0.00387627	0.00723516
ATE1	2281.01	-0.243999	0.0606502	-4.02306	5.74e-05	0.000133823
PPP3CB	4015.61	-0.539863	0.0461802	-11.6904	1.43e-31	1.5e-30
BMPR1A	2163.8	-0.59907	0.0543243	-11.0277	2.81e-28	2.57e-27
MINPP1	1351.68	0.376737	0.0556619	6.7683	1.3e-11	5.21e-11
LIPA	6345.46	-0.45554	0.0718222	-6.34261	2.26e-10	8.31e-10
SFXN3	3226.1	0.0420763	0.0578452	0.727396	0.466984	0.567632
TNKS2	4910.56	-0.335335	0.0592641	-5.65831	1.53e-08	4.93e-08
LHPP	1381.48	0.107851	0.0699241	1.54241	0.122975	0.177177
MTPAP	1697.85	0.319025	0.051466	6.19874	5.69e-10	2.03e-09
NEURL1	832.846	3.48721	0.194572	17.9225	7.87e-72	3.12e-70
MAP3K8	871.968	-1.01729	0.102439	-9.93062	3.06e-23	2.24e-22
UBE2S	1342.61	2.52781	0.105951	23.8584	8.29e-126	1.37e-123
PPIF	6102.24	0.879856	0.0943296	9.32747	1.08e-20	7.02e-20
CYP2C18	4.88934	-0.630197	0.310085	-2.03234	0.0421194	0.0667334
ASPA	153.522	-3.58881	0.132869	-27.0101	1.12e-160	3.58e-158
PNPO	2345.97	0.445441	0.0815181	5.46431	4.65e-08	1.44e-07
RPS6KB1	3357.46	0.280908	0.083653	3.35802	0.000785027	0.00160605
CBX1	6418.74	0.71666	0.0661597	10.8323	2.42e-27	2.12e-26
PIGL	453.049	-0.464534	0.0704316	-6.59553	4.24e-11	1.64e-10
GALK1	1014.04	0.91473	0.0902415	10.1365	3.81e-24	2.91e-23
ENO3	285.047	0.676876	0.0974396	6.94662	3.74e-12	1.55e-11
RNF167	6161.85	0.277085	0.0486549	5.6949	1.23e-08	4.01e-08
SLC25A11	3380.95	0.116325	0.0570834	2.0378	0.0415699	0.0659448
NUP88	2376.34	0.0167263	0.0489436	0.341747	0.732541	0.80693
SLC6A4	784.387	3.92763	0.260722	15.0644	2.78e-51	6e-50
FTSJ3	4312.49	0.488506	0.0693282	7.04629	1.84e-12	7.75e-12
ALDH3A1	132.867	-1.50864	0.251213	-6.00541	1.91e-09	6.57e-09
KAT2A	3246.47	0.377029	0.0733392	5.1409	2.73e-07	7.96e-07
NAGLU	2341.64	-0.0135038	0.0692299	-0.195057	0.845348	0.891838
HSD17B1	287.083	0.264644	0.119306	2.21819	0.0265418	0.0436476
EZH1	2493.31	-1.30824	0.0559941	-23.3639	9.97e-121	1.44e-118
DLX4	110.896	2.05481	0.15403	13.3403	1.35e-40	1.99e-39
ALOX12	85.874	-0.063119	0.110785	-0.569741	0.568853	0.665362
ABCC3	1864.93	0.271038	0.140337	1.93134	0.0534416	0.082953
SMURF2	2482.93	-0.280275	0.0633801	-4.42213	9.77e-06	2.47e-05
DUSP3	4834.84	-0.548319	0.0493587	-11.1089	1.14e-28	1.05e-27
SLC16A6	2359.31	2.46037	0.176471	13.9421	3.51e-44	5.9e-43
PRKAR1A	17438	-0.216158	0.0601536	-3.59343	0.000326356	0.000699566
MAP2K6	446.813	-1.0318	0.101709	-10.1447	3.5e-24	2.68e-23
NAT9	1773.12	0.701802	0.0679084	10.3345	4.92e-25	3.9e-24
ALDOC	1349.44	-1.91217	0.142491	-13.4196	4.64e-41	6.98e-40
UGT2B10	5.73197	1.77112	0.42163	4.20066	2.66e-05	6.44e-05
USP46	1758.95	0.236334	0.0573263	4.12261	3.75e-05	8.92e-05
SULT1E1	21.4382	0.0774308	0.325995	0.237521	0.812253	0.867583
MANBA	3093.92	0.286358	0.0624128	4.58813	4.47e-06	1.17e-05
UBE2D3	15478.6	-0.0420751	0.0347745	-1.20994	0.226301	0.304828
MAPK10	561.747	-2.02282	0.142332	-14.212	7.72e-46	1.38e-44
NDUFC1	2306.31	0.293726	0.057905	5.07255	3.93e-07	1.13e-06
UCP1	35.9346	-0.131739	0.293063	-0.449524	0.653054	0.741222
INPP4B	4197.66	0.0733081	0.124943	0.58673	0.557385	0.65492
AADAT	297.152	0.114966	0.144016	0.798281	0.424708	0.524458
GALNT7	6973.85	1.27567	0.110917	11.5011	1.3e-30	1.31e-29
SOD3	1529.77	-2.30821	0.15048	-15.3389	4.2e-53	9.61e-52
SLC2A9	313.342	-0.77729	0.0818977	-9.49098	2.29e-21	1.53e-20
BST1	330.34	-1.19047	0.081239	-14.6539	1.27e-48	2.5e-47
UGDH	8158.92	0.8903	0.111072	8.01553	1.1e-15	5.55e-15
HTATIP2	2197.26	0.735373	0.0876879	8.38626	5.02e-17	2.73e-16
CTSC	6007.36	0.0425139	0.105983	0.40114	0.688317	0.770719
SC5D	2519.01	-0.697653	0.0853882	-8.17037	3.07e-16	1.61e-15
B3GAT1	178.74	-1.16481	0.219592	-5.30444	1.13e-07	3.39e-07
SIAE	2431.19	-0.349164	0.0846461	-4.12498	3.71e-05	8.83e-05
ST3GAL4	2190.16	1.04851	0.0890442	11.7751	5.24e-32	5.57e-31
CPT1A	6475.65	0.165746	0.0887808	1.86691	0.0619146	0.094872
FOLR1	661.615	-0.869193	0.251492	-3.45614	0.000547972	0.0011419
FOLR3	3.93906	-0.32395	0.229245	-1.41311	0.157622	0.221414
APOA5	2.77008	1.79343	0.310825	5.76988	7.93e-09	2.62e-08
APOC3	1.51591	2.40401	0.50557	4.75504	1.98e-06	5.36e-06
GALNT18	1025.55	0.38433	0.0816726	4.70574	2.53e-06	6.76e-06
UBE4A	2707.92	-0.406902	0.0662703	-6.14003	8.25e-10	2.91e-09
CBL	2524.63	-0.488656	0.0613993	-7.95865	1.74e-15	8.7e-15
HIPK3	7407.52	-0.801614	0.0633636	-12.651	1.1e-36	1.42e-35
PDHX	2471.78	0.189249	0.0589176	3.2121	0.0013177	0.00262247
SLC1A2	1219.04	1.47361	0.177166	8.31769	8.97e-17	4.8e-16
SLC15A3	2099.58	0.67414	0.0912858	7.38494	1.53e-13	6.83e-13
PTPMT1	1066.76	0.259604	0.0577332	4.49662	6.9e-06	1.77e-05
NAA40	1764.8	0.399782	0.0498365	8.02187	1.04e-15	5.28e-15
SLC22A18	1478.7	1.26088	0.0984336	12.8095	1.45e-37	1.93e-36
NUP98	7544.67	-0.041727	0.0440194	-0.947922	0.343169	0.437966
NDUFS8	4422.72	0.888243	0.0865987	10.257	1.1e-24	8.6e-24
TCIRG1	4023.36	1.06151	0.0904513	11.7357	8.37e-32	8.83e-31
CHKA	2073.13	-0.012008	0.0763832	-0.157208	0.875081	0.913374
PTPN5	23.1522	-0.928165	0.139993	-6.63009	3.35e-11	1.3e-10
COQ5	1819.02	0.0924057	0.0493941	1.87078	0.061375	0.0941301
DAO	1.56202	0.165914	0.192078	0.863785	0.387706	0.485591
SLC11A2	4940.2	0.122848	0.0563505	2.18006	0.0292529	0.0477157
MVK	1289.14	0.321456	0.0712836	4.50954	6.5e-06	1.67e-05
CAMKK2	4633.11	-0.178524	0.0369957	-4.82553	1.4e-06	3.82e-06
PTGES3	19482.4	0.412391	0.046009	8.96327	3.15e-19	1.9e-18
CYP27B1	248.036	1.54637	0.137265	11.2656	1.94e-29	1.87e-28
ACSS3	1587.57	-1.23209	0.129696	-9.49983	2.1e-21	1.41e-20
TNS2	5608.29	-1.65039	0.0765872	-21.5492	5.39e-103	5.07e-101
LTA4H	5641.32	-0.195006	0.0469574	-4.15282	3.28e-05	7.87e-05
SLC6A12	124.408	0.695885	0.134126	5.18831	2.12e-07	6.23e-07
PRMT8	12.2393	1.94578	0.239327	8.13024	4.28e-16	2.22e-15
PARP11	915.594	-0.135327	0.0716178	-1.88958	0.0588146	0.0905514
VPS29	3565.15	0.0699715	0.0402673	1.73767	0.0822681	0.122858
MANSC1	3199.79	0.27707	0.082732	3.34901	0.000811023	0.00165591
DUSP16	6380.92	0.0489536	0.0731905	0.668851	0.50359	0.60354
ACAD10	1790.12	0.0734221	0.0490439	1.49707	0.134376	0.191897
ALDH2	7474.01	-2.28795	0.107251	-21.3327	5.65e-101	5.1e-99
ART4	61.5499	-1.46454	0.218276	-6.7096	1.95e-11	7.71e-11
SLC38A1	22578.7	0.687775	0.104673	6.5707	5.01e-11	1.92e-10
RFC5	1246.75	0.609226	0.0536087	11.3643	6.3e-30	6.19e-29
NUP107	3213.54	0.401092	0.0637126	6.29533	3.07e-10	1.12e-09
GAPDH	129513	1.18822	0.0838653	14.1681	1.44e-45	2.56e-44
NOP2	2883.31	0.956569	0.0745283	12.835	1.04e-37	1.4e-36
CHPT1	5274.05	-0.313295	0.103467	-3.02797	0.00246206	0.0047253
USP5	6618.51	0.752278	0.0554277	13.5722	5.85e-42	9.03e-41
TPI1	24143.9	0.919137	0.0733282	12.5346	4.83e-36	6.05e-35
GNPTAB	4269.04	0.0739808	0.0611311	1.2102	0.226202	0.304739
ENO2	2827.04	1.52769	0.121766	12.5462	4.17e-36	5.24e-35
PTPN6	3085.04	0.953845	0.0633869	15.048	3.56e-51	7.67e-50
LPCAT3	1337.97	0.0857973	0.0757756	1.13225	0.257528	0.34179
NT5DC3	1063.73	-0.637159	0.0707972	-8.99978	2.26e-19	1.37e-18
SLCO1B3	1.80696	1.08327	0.568157	1.90664	0.0565667	0.0873839
GYS2	23.8865	-4.81819	0.228434	-21.0922	9.38e-99	8.07e-97
LDHB	12726.3	-0.959682	0.137492	-6.97993	2.95e-12	1.23e-11
CMAS	2516.66	0.512008	0.0646356	7.92145	2.35e-15	1.17e-14
ST8SIA1	483.861	-0.835387	0.1446	-5.77723	7.59e-09	2.51e-08
AICDA	7.42911	0.728973	0.241331	3.02064	0.00252243	0.00483165
COX6A1	6350.08	0.843533	0.0718137	11.7461	7.39e-32	7.82e-31
FRK	2087.37	0.80828	0.107248	7.53656	4.83e-14	2.22e-13
DSE	2306.34	-0.844792	0.0832489	-10.1478	3.39e-24	2.59e-23
MAK	146.081	0.295489	0.13459	2.19548	0.0281289	0.0460381
GCNT2	1465.72	0.0622683	0.134441	0.463164	0.643247	0.732556
RNGTT	1287.79	0.0236467	0.0529042	0.446972	0.654895	0.742742
MAN1A1	5970.66	-0.702793	0.109153	-6.43861	1.21e-10	4.51e-10
UST	627.92	-1.18109	0.114996	-10.2708	9.54e-25	7.48e-24
SLC26A8	30.096	0.240364	0.123244	1.95031	0.051139	0.0796889
MAPK14	4079.63	-0.244278	0.042175	-5.79201	6.95e-09	2.3e-08
RHAG	2.69682	-0.93537	0.280172	-3.33855	0.000842158	0.00171604
STK38	4039.45	0.0811506	0.0636862	1.27423	0.202583	0.276707
SOD2	19563.8	-0.709371	0.0993141	-7.1427	9.15e-13	3.93e-12
RNF8	1201.52	0.381118	0.0574594	6.63281	3.29e-11	1.28e-10
PTP4A1	9121.2	0.129697	0.0732076	1.77164	0.0764543	0.114955
GPLD1	114.967	-2.68485	0.125648	-21.368	2.65e-101	2.41e-99
ALDH5A1	1723.36	-0.3153	0.0941698	-3.3482	0.000813372	0.00166048
VNN1	135.762	-0.262643	0.139767	-1.87914	0.0602255	0.0925186
VNN2	139.061	0.153853	0.144364	1.06573	0.286546	0.374912
ACOT13	1657.62	0.232503	0.0531841	4.37167	1.23e-05	3.08e-05
B3GAT2	42.2929	-0.337201	0.106401	-3.16916	0.00152879	0.00301641
EYA4	74.3516	-0.568362	0.214873	-2.6451	0.00816662	0.0145708
SLC17A2	0.209139	0.316469	0.664605	0.476176	0.633949	0.72408
FIG4	1868.33	0.247688	0.0682249	3.63047	0.000282908	0.000610483
SLC16A10	136.86	0.423167	0.150555	2.81072	0.00494303	0.00909308
EPM2A	470.561	-1.15558	0.0619441	-18.6553	1.14e-77	5.47e-76
SLC39A7	12524.7	0.971921	0.0629994	15.4275	1.07e-53	2.49e-52
SLC22A2	2.843	0.509417	0.228965	2.22487	0.0260901	0.0429603
PDE10A	465.143	0.0428382	0.128307	0.333873	0.738475	0.811116
PTK7	8924.99	0.97782	0.102227	9.56514	1.12e-21	7.63e-21
DUSP22	2015.09	-0.772632	0.0546397	-14.1405	2.14e-45	3.76e-44
COX7A2	5493.83	0.634342	0.0642835	9.86788	5.74e-23	4.14e-22
GMDS	1943.75	0.936511	0.0884046	10.5935	3.2e-26	2.67e-25
PRPF4B	5295.41	-0.0602298	0.0471774	-1.27667	0.20172	0.275742
TTK	927.075	2.86913	0.119997	23.9101	2.4e-126	4e-124
SLC29A1	8213.85	-0.375691	0.0813958	-4.61561	3.92e-06	1.03e-05
NUDT12	1399.37	0.216594	0.0912347	2.37403	0.0175953	0.0298601
MAN2A1	4078.94	0.124017	0.0771413	1.60766	0.10791	0.157341
HMGCS1	4277.84	0.398971	0.0792148	5.03657	4.74e-07	1.35e-06
NME5	312.998	0.43283	0.151222	2.86221	0.00420704	0.00781438
NNT	3791.04	-0.144487	0.0775647	-1.86279	0.0624918	0.0956414
SLC4A9	3.91447	0.172269	0.170178	1.01229	0.311399	0.403049
LOX	3615.94	-0.091276	0.112668	-0.810132	0.417864	0.517391
HMGCR	3698.99	0.338548	0.0655984	5.16092	2.46e-07	7.17e-07
PDE8B	759.786	-1.35428	0.126472	-10.7081	9.32e-27	7.96e-26
CLK4	1282.69	-0.700421	0.0577126	-12.1364	6.78e-34	7.82e-33
ITK	377.629	0.6993	0.15429	4.53238	5.83e-06	1.51e-05
RNF130	5465.57	-0.539423	0.049798	-10.8322	2.42e-27	2.12e-26
ARSB	1121.44	0.42639	0.0711064	5.99651	2.02e-09	6.93e-09
POLR3G	212.493	0.0588247	0.096609	0.608895	0.542594	0.641386
SLC27A6	248.041	-2.04572	0.203926	-10.0317	1.11e-23	8.27e-23
PDE4D	799.621	0.0854177	0.119346	0.715717	0.474166	0.574597
RAD1	2075.61	0.529789	0.0448758	11.8057	3.65e-32	3.91e-31
AGXT2	14.5954	1.30303	0.196986	6.61483	3.72e-11	1.44e-10
SLC12A7	6123.24	0.728528	0.0608442	11.9737	4.88e-33	5.43e-32
ST8SIA4	891.033	0.257408	0.0775836	3.31781	0.000907265	0.00184216
GNPDA1	3182.42	0.471111	0.0424453	11.0992	1.27e-28	1.17e-27
NUP155	3713.45	0.660961	0.0640797	10.3147	6.05e-25	4.78e-24
PPP2CA	9780.45	0.284215	0.0422162	6.73237	1.67e-11	6.64e-11
PPWD1	1310.22	-0.424837	0.0389902	-10.896	1.2e-27	1.07e-26
DPYSL3	10382.9	-0.455488	0.0983697	-4.63037	3.65e-06	9.62e-06
CSNK1A1	7863.78	0.0636928	0.0609506	1.04499	0.296027	0.385739
PDGFRB	12222.6	-0.265619	0.0885697	-2.99898	0.00270887	0.00516548
ATP6V0E1	10214.6	0.339767	0.0541196	6.27808	3.43e-10	1.25e-09
EHHADH	742.955	-1.05928	0.0830767	-12.7507	3.09e-37	4.06e-36
HGD	623.74	1.14192	0.202481	5.63965	1.7e-08	5.48e-08
NIT2	3394.86	0.427963	0.0484572	8.83176	1.03e-18	6.06e-18
PCCB	3271.35	0.38731	0.0577549	6.7061	2e-11	7.89e-11
UBE3A	6532.17	0.0628911	0.0543653	1.15682	0.247344	0.329706
RBP2	27.5237	1.93188	0.200791	9.62138	6.5e-22	4.47e-21
RBP1	2848.91	1.0904	0.167375	6.51472	7.28e-11	2.76e-10
GRK7	5.53525	0.391776	0.150846	2.5972	0.00939872	0.0166384
KAT2B	1156.22	-1.42971	0.0779769	-18.335	4.35e-75	1.94e-73
BCHE	185.265	-0.991465	0.216909	-4.57088	4.86e-06	1.27e-05
PFKFB4	754.053	1.30874	0.0726835	18.006	1.75e-72	7.1e-71
PRKAR2A	4650.2	-0.223342	0.0545163	-4.0968	4.19e-05	9.92e-05
USP4	3917.6	-0.243574	0.0353148	-6.89721	5.3e-12	2.17e-11
USP9Y	1.44476	0.218427	0.412885	0.529026	0.596787	0.690725
HYAL1	201.721	-1.5452	0.128897	-11.9879	4.11e-33	4.59e-32
CBLB	2074.23	-0.241293	0.0526	-4.58733	4.49e-06	1.17e-05
GBE1	2182.27	-1.54931	0.0739331	-20.9556	1.67e-97	1.37e-95
UMPS	2354.14	0.347095	0.0415721	8.34924	6.87e-17	3.7e-16
ATP6V1A	6505.1	0.375939	0.0503428	7.46758	8.17e-14	3.72e-13
NEK11	1054.85	0.244291	0.0748136	3.26534	0.00109334	0.00219867
HEMK1	1726.61	0.127625	0.0683826	1.86635	0.0619931	0.0949656
MAPKAPK3	2842.96	0.378457	0.0521537	7.25657	3.97e-13	1.74e-12
ACVR2B	1179.78	0.0828747	0.0720319	1.15053	0.249926	0.332732
ABCC5	4715.5	1.13981	0.0990728	11.5047	1.25e-30	1.26e-29
AADAC	50.3344	-3.85049	0.301785	-12.759	2.78e-37	3.66e-36
ABHD14A-ACY1	10.0889	0.014007	0.0970601	0.144312	0.885254	0.920723
PLCH1	713.112	0.597552	0.191916	3.11361	0.00184816	0.00360868
NKTR	4839.67	-0.465793	0.0701271	-6.64213	3.09e-11	1.21e-10
SPCS1	6128.4	0.509383	0.0481246	10.5847	3.51e-26	2.92e-25
NEK4	1555.22	0.211804	0.0593652	3.56782	0.000359965	0.000767519
SLC4A3	733.532	-0.00299765	0.104016	-0.0288193	0.977009	0.98411
DGUOK	2416.91	0.547099	0.0556012	9.83968	7.59e-23	5.45e-22
KANSL3	5199.52	-0.0449196	0.0429178	-1.04664	0.295265	0.384848
TTL	2321.55	0.166858	0.0525998	3.17221	0.00151284	0.00298622
PIKFYVE	2344.68	-0.632558	0.061912	-10.2171	1.66e-24	1.29e-23
ZAP70	348.482	0.818982	0.152909	5.356	8.51e-08	2.58e-07
GPD2	5471.1	0.465711	0.0760348	6.12497	9.07e-10	3.2e-09
ACVR1	2699.48	-0.397667	0.0537403	-7.39979	1.36e-13	6.13e-13
PPM1G	8350.11	0.779297	0.0549165	14.1906	1.05e-45	1.87e-44
PDE1A	282.638	-1.20689	0.097236	-12.412	2.25e-35	2.75e-34
MOGS	4159.6	0.750162	0.0509058	14.7363	3.77e-49	7.6e-48
NDUFS7	2001.42	0.281672	0.0802452	3.51013	0.00044788	0.000944219
GALNT3	2685.86	0.101654	0.143165	0.710049	0.477674	0.57819
POLE4	1660.85	0.135664	0.0750932	1.8066	0.0708244	0.107189
ACADL	129.486	-3.33319	0.233305	-14.2869	2.64e-46	4.81e-45
FANCL	1212.93	0.37252	0.0638413	5.83509	5.38e-09	1.79e-08
GLS	4437.24	-0.121646	0.0870303	-1.39774	0.162191	0.227185
PAPOLG	1328.08	-0.152481	0.0448781	-3.39768	0.0006796	0.0014008
PECR	683.571	-1.37173	0.0814249	-16.8465	1.11e-63	3.44e-62
USP34	5842.56	-0.429134	0.0853943	-5.02532	5.03e-07	1.43e-06
NEU2	0.104628	0.19822	1.09846	0.180454	0.856796	NA
ST3GAL5	932.25	-0.404589	0.0907567	-4.45796	8.27e-06	2.11e-05
CHST10	1053.71	0.598219	0.0829122	7.21509	5.39e-13	2.34e-12
PLCD4	694.052	0.508602	0.100285	5.07154	3.95e-07	1.13e-06
SLC9A2	365.98	0.964411	0.225338	4.27984	1.87e-05	4.6e-05
FHL2	4673.93	-0.0900494	0.118234	-0.761621	0.446286	0.54688
UXS1	2161.26	0.356169	0.0504485	7.06005	1.66e-12	7.03e-12
ABCB6	355.529	0.183391	0.0805673	2.27625	0.0228312	0.0379841
STK16	1919.78	0.32403	0.0474266	6.83223	8.36e-12	3.39e-11
SLC5A7	16.2	0.317627	0.333443	0.952567	0.340809	0.435487
HDLBP	43670.6	0.204621	0.0466324	4.38795	1.14e-05	2.87e-05
PASK	1075.85	1.12919	0.0644989	17.5071	1.26e-68	4.54e-67
STK25	4542.36	0.102277	0.0497049	2.05769	0.0396203	0.0631316
TPO	162.749	-1.49838	0.127478	-11.754	6.73e-32	7.13e-31
ODC1	3279.34	-0.100168	0.102374	-0.97845	0.327852	0.421324
BIRC6	7660.13	-0.0697109	0.0664121	-1.04967	0.293869	0.383247
PRKD3	2614.95	-0.645389	0.0907262	-7.11358	1.13e-12	4.83e-12
QPCT	881.375	1.32037	0.133645	9.87966	5.1e-23	3.69e-22
SLC25A12	1685.85	-0.179043	0.0532699	-3.36105	0.000776469	0.00158932
LCT	47.6042	1.5061	0.26205	5.74738	9.06e-09	2.98e-08
SDC1	22691.9	1.9225	0.113989	16.8656	8.06e-64	2.5e-62
PLCL1	845.12	-0.198632	0.134822	-1.47328	0.140674	0.199995
SLC1A4	6465.95	1.01216	0.0939039	10.7787	4.34e-27	3.76e-26
KYNU	1304.39	0.551268	0.1781	3.09527	0.00196634	0.00382315
AAK1	2872.82	-0.191155	0.0556999	-3.43186	0.000599449	0.0012429
PCYOX1	9167.57	-1.08367	0.0646193	-16.7701	4.04e-63	1.23e-61
ATP6V1B1	1621.46	0.17454	0.182833	0.954637	0.339761	0.434305
SPR	3095.13	0.920787	0.0831957	11.0677	1.8e-28	1.66e-27
EPHA4	809.024	-0.903555	0.123844	-7.2959	2.97e-13	1.31e-12
FARSB	3361.13	0.385203	0.0479239	8.03781	9.15e-16	4.65e-15
DHCR24	43548.2	0.959476	0.0979094	9.79962	1.13e-22	8.03e-22
MARK1	526.331	-1.13856	0.126163	-9.02454	1.8e-19	1.1e-18
GPX7	815.328	0.373764	0.101858	3.66945	0.000243073	0.000528827
SCP2	8861.87	-0.33236	0.0591763	-5.61644	1.95e-08	6.24e-08
FAM20B	6852.89	0.227067	0.0545088	4.16571	3.1e-05	7.46e-05
ICMT	6885.88	0.0894246	0.0417776	2.14049	0.032315	0.052296
AMPD2	2141.34	0.329392	0.0568194	5.79717	6.74e-09	2.23e-08
MECR	1208.86	-0.22758	0.053721	-4.23634	2.27e-05	5.54e-05
RNF19B	2266.47	0.437688	0.0582551	7.51331	5.77e-14	2.65e-13
ASH1L	8668.94	-0.106445	0.0736521	-1.44524	0.148391	0.209686
SRM	3877.56	0.485298	0.079535	6.10169	1.05e-09	3.68e-09
DNAJC6	359.635	0.730058	0.141438	5.16167	2.45e-07	7.15e-07
SLC35D1	1968.04	0.283409	0.0638109	4.44139	8.94e-06	2.27e-05
PLA2G4A	472.552	-1.44361	0.157975	-9.13822	6.35e-20	3.95e-19
RPE65	7.03671	-2.63007	0.24421	-10.7697	4.79e-27	4.14e-26
AMPD1	41.1576	-2.01463	0.195586	-10.3005	7.01e-25	5.52e-24
CTH	235.42	-0.399096	0.0834525	-4.78231	1.73e-06	4.7e-06
AGMAT	148.914	1.46622	0.0934762	15.6855	1.9e-55	4.67e-54
TNNI3K	11.6527	-0.509354	0.169929	-2.99744	0.00272256	0.00519094
CRYZ	2202.27	0.00642069	0.0721597	0.0889789	0.929099	0.950675
HAO2	15.8496	-0.0180079	0.241202	-0.074659	0.940486	0.958627
GNPAT	4559.04	0.431574	0.047268	9.13036	6.83e-20	4.24e-19
NT5C1A	1.60478	-0.822583	0.231265	-3.55688	0.000375283	0.000798694
MTR	4059.89	-0.162436	0.0554465	-2.92959	0.00339406	0.00639075
KMO	549.657	1.75149	0.159117	11.0075	3.52e-28	3.2e-27
AKT3	2543.26	-0.912521	0.112632	-8.10176	5.42e-16	2.79e-15
ACADM	3173.21	-0.728988	0.064835	-11.2437	2.49e-29	2.39e-28
ST6GALNAC5	866.868	0.655724	0.167596	3.91253	9.13e-05	0.000208415
PADI2	6064.41	-0.462973	0.17764	-2.60624	0.00915415	0.0162273
SDHB	3742.88	-0.00125515	0.0485466	-0.0258546	0.979373	0.985886
UAP1	7265.68	0.481926	0.0643887	7.48463	7.18e-14	3.27e-13
PLA2G2D	324.938	1.75965	0.224508	7.83781	4.58e-15	2.24e-14
CDK18	1286.48	0.546347	0.106535	5.12836	2.92e-07	8.49e-07
HMGCL	2465.9	0.0995499	0.0604068	1.64799	0.0993547	0.145943
GALE	2250.97	1.61779	0.0870314	18.5886	3.98e-77	1.87e-75
SLC2A1	6940.28	1.52116	0.103318	14.723	4.59e-49	9.2e-48
ATP6V0B	8294.25	1.36657	0.0661241	20.6668	6.9e-95	5.32e-93
B4GALT2	3733.9	0.602504	0.0648043	9.29728	1.44e-20	9.27e-20
AKR1A1	7148.32	0.566373	0.0576636	9.82202	9.05e-23	6.46e-22
PRDX1	21153.2	0.986342	0.067054	14.7097	5.59e-49	1.12e-47
PIK3R3	7197.05	0.788931	0.0772846	10.2081	1.82e-24	1.41e-23
SLC19A2	3610.3	0.757859	0.10117	7.49096	6.84e-14	3.12e-13
FAAH	2066.35	0.972818	0.0906275	10.7343	7.03e-27	6.03e-26
NSUN4	1867.87	0.11152	0.0388298	2.87201	0.00407865	0.00759189
ABCD3	6580.4	0.544245	0.0773606	7.03517	1.99e-12	8.38e-12
DPH5	1307.78	0.0160247	0.0461773	0.347025	0.728572	0.803804
PRDX6	14828	-0.502323	0.0619146	-8.11316	4.93e-16	2.55e-15
HSD11B1	281.628	-2.42845	0.164436	-14.7683	2.34e-49	4.75e-48
SLC35A3	3512.81	0.504216	0.0735508	6.85535	7.11e-12	2.89e-11
MAN1C1	1247.2	-0.201027	0.0988196	-2.03429	0.0419226	0.0664446
NEK2	1471.07	4.24508	0.112032	37.8915	0	0
RPS6KA1	3409.18	0.747203	0.0657712	11.3606	6.57e-30	6.45e-29
DHDDS	2577.7	-0.890466	0.0459403	-19.3831	1.07e-83	6.03e-82
SLC5A9	54.6756	-0.906221	0.132681	-6.83008	8.49e-12	3.44e-11
CTSD	60326.4	1.31085	0.104448	12.5503	3.96e-36	4.98e-35
A4GNT	3.8267	-1.32817	0.163017	-8.14743	3.72e-16	1.93e-15
STK11	3217.66	0.438571	0.0638145	6.87258	6.31e-12	2.57e-11
KMT2A	5662.17	-0.740359	0.0646469	-11.4524	2.29e-30	2.29e-29
TREH	14.215	-1.65759	0.145087	-11.4248	3.14e-30	3.13e-29
APOA1	22.8419	2.28654	0.205039	11.1517	7.02e-29	6.58e-28
SLC8A2	89.1425	2.43273	0.219194	11.0985	1.28e-28	1.18e-27
B4GALT6	242.284	-1.19263	0.0921728	-12.9391	2.71e-38	3.69e-37
CA14	115.821	1.04974	0.132203	7.94035	2.02e-15	1.01e-14
SPCS2	2979.8	0.686366	0.0695184	9.87315	5.44e-23	3.94e-22
USP35	872.769	1.03959	0.108351	9.59466	8.42e-22	5.76e-21
ELOVL4	173.444	0.403712	0.137587	2.93423	0.00334373	0.00630038
ALDH8A1	51.2243	0.144589	0.12863	1.12407	0.260982	0.345773
SGK1	3955.41	-1.41986	0.0945695	-15.014	5.95e-51	1.27e-49
RNF146	2127	-0.399266	0.0422787	-9.44366	3.6e-21	2.38e-20
ARG1	13.8054	-0.602611	0.121703	-4.95149	7.36e-07	2.07e-06
SLC16A7	764.889	-3.38044	0.120919	-27.9563	5.53e-172	2.37e-169
RPN2	28163.7	0.850033	0.0633031	13.428	4.15e-41	6.25e-40
ABCG2	298.343	-1.43799	0.116485	-12.3448	5.2e-35	6.27e-34
NDUFB3	1993.73	0.395324	0.0524593	7.53582	4.85e-14	2.24e-13
UBE2B	3771.31	-0.220909	0.0472234	-4.67796	2.9e-06	7.7e-06
TRPM6	71.0613	-1.73955	0.176349	-9.86425	5.95e-23	4.29e-22
GDA	13.2116	-1.47366	0.273238	-5.39333	6.92e-08	2.11e-07
PIGZ	422.889	-0.522035	0.0818155	-6.38064	1.76e-10	6.53e-10
GLE1	3549.34	0.454755	0.0460679	9.87141	5.54e-23	4e-22
TRIM32	1460.9	0.0373148	0.0466284	0.800259	0.423561	0.523352
NEK6	3305.52	0.272091	0.0675116	4.03029	5.57e-05	0.00013003
PPP6C	5716.36	-0.244617	0.0455842	-5.36626	8.04e-08	2.44e-07
NDUFA8	2657.44	0.494369	0.0591484	8.35811	6.37e-17	3.44e-16
GALNT12	222.838	-0.794874	0.14426	-5.51001	3.59e-08	1.12e-07
ALG2	2451.57	0.169698	0.0456601	3.71655	0.00020196	0.000442996
KDSR	4881.36	-0.446518	0.0478075	-9.33991	9.64e-21	6.26e-20
NEK9	5620.31	-0.542318	0.0479618	-11.3073	1.21e-29	1.17e-28
ACYP1	339.536	0.421561	0.0660147	6.38587	1.7e-10	6.32e-10
ACOT2	1296.37	-0.533696	0.0733534	-7.27567	3.45e-13	1.52e-12
DLST	5633.05	-0.514816	0.039616	-12.9951	1.3e-38	1.79e-37
ALDH6A1	3155.28	-0.836576	0.0800651	-10.4487	1.49e-25	1.21e-24
COQ6	775.364	0.138201	0.0540205	2.55831	0.0105183	0.0184749
DNMT3A	2903.93	0.752464	0.058945	12.7655	2.55e-37	3.37e-36
FKBP1B	110.815	-0.33489	0.0966384	-3.46539	0.000529461	0.00110569
SLC17A5	2135.33	-0.141911	0.0638817	-2.22147	0.0263191	0.043311
ELOVL3	61.5498	-1.81773	0.167128	-10.8763	1.5e-27	1.32e-26
GPAM	4855.77	-4.44698	0.106215	-41.8676	0	0
PPP1R3C	1464.03	0.263519	0.160065	1.64632	0.0996976	0.14639
GOT1	2643.02	0.669774	0.0594966	11.2574	2.13e-29	2.05e-28
DUSP1	11759.9	-2.00306	0.123004	-16.2845	1.27e-59	3.5e-58
PANK3	8055.45	0.381591	0.0772839	4.93753	7.91e-07	2.21e-06
TEK	939.762	-1.87236	0.0977742	-19.1498	9.71e-82	5.21e-80
RCL1	870.62	-0.234002	0.0597513	-3.91627	8.99e-05	0.000205375
NUP43	2786.43	0.370073	0.0491743	7.52572	5.24e-14	2.41e-13
MTHFD1L	1253.86	0.735721	0.10937	6.72693	1.73e-11	6.88e-11
PCMT1	4954.09	0.330761	0.0542665	6.09512	1.09e-09	3.83e-09
SLC25A2	2.91147	0.621179	0.188024	3.30372	0.000954111	0.00193206
ACAT2	1573.95	0.693281	0.0795918	8.71046	3.03e-18	1.74e-17
MASTL	1192.72	0.786266	0.0725533	10.8371	2.3e-27	2.01e-26
LYZL1	1.54007	1.99879	0.356023	5.61422	1.97e-08	6.31e-08
ALG5	1980.35	0.157123	0.0556751	2.82213	0.00477055	0.00879767
GLT8D2	1231.99	-0.65762	0.103974	-6.32486	2.53e-10	9.29e-10
DUSP4	11410.7	0.498819	0.153175	3.25653	0.00112784	0.00226417
PTK2B	2102.85	0.0553328	0.0748089	0.739656	0.459509	0.560269
PPP3CC	860.597	-0.466423	0.0577331	-8.07896	6.53e-16	3.35e-15
EPHX2	1985.1	-0.468994	0.104212	-4.50037	6.78e-06	1.74e-05
UBIAD1	1765.49	0.0901618	0.0418027	2.15684	0.0310183	0.0503609
LYPLA1	6079.2	0.995119	0.0794812	12.5202	5.79e-36	7.22e-35
RDH10	3409.94	0.808282	0.161711	4.99831	5.78e-07	1.64e-06
EPX	19.0787	-0.273826	0.110538	-2.47722	0.0132411	0.0228831
LRAT	169.934	-0.630149	0.185984	-3.38819	0.000703564	0.00144726
ABCC11	3642.68	0.334058	0.228721	1.46055	0.144139	0.204381
ADCY7	596.769	0.223116	0.107976	2.06634	0.038796	0.0619364
ECHDC2	3546.11	-0.632746	0.0815223	-7.76163	8.38e-15	4.04e-14
KCNJ8	767.412	-1.07185	0.111744	-9.59199	8.64e-22	5.91e-21
RNF2	2085.05	0.510267	0.0622858	8.19235	2.56e-16	1.34e-15
TRMT1L	2010.13	0.304604	0.0572587	5.31979	1.04e-07	3.13e-07
B4GALT4	1546.02	0.542753	0.0512836	10.5834	3.56e-26	2.96e-25
NAA50	9655.43	0.233232	0.0546793	4.26546	1.99e-05	4.89e-05
CAT	6358.42	-2.0346	0.0686486	-29.6379	4.85e-193	3.98e-190
FABP3	494.849	-0.0965458	0.120851	-0.798886	0.424357	0.524138
POLR3GL	1381.81	-0.573364	0.0587345	-9.76196	1.64e-22	1.16e-21
PIK3CA	2493.37	-0.634102	0.0737951	-8.59274	8.49e-18	4.78e-17
LIAS	543.344	-0.588965	0.0522929	-11.2628	2e-29	1.93e-28
TMEM54	3038.25	1.29616	0.0832513	15.5693	1.18e-54	2.83e-53
ACVR2A	987.723	-0.861944	0.0650376	-13.253	4.33e-40	6.31e-39
POLK	1458.54	-0.474015	0.0619917	-7.64642	2.07e-14	9.76e-14
FLT3	398.896	1.30215	0.1848	7.04626	1.84e-12	7.75e-12
OCRL	3854.59	0.244514	0.0558664	4.37676	1.2e-05	3.01e-05
PLG	2.23152	1.30491	0.332666	3.92258	8.76e-05	0.00020028
COPA	26673.9	0.831818	0.0534942	15.5497	1.6e-54	3.82e-53
HS3ST2	138.742	-0.489236	0.145054	-3.37278	0.000744134	0.00152647
RBBP6	5039.73	0.0690374	0.0376485	1.83374	0.0666932	0.101499
NAA60	1822.51	0.805247	0.0631613	12.7491	3.16e-37	4.14e-36
TRMT13	708.436	-0.344956	0.0515376	-6.69328	2.18e-11	8.59e-11
RPAP2	1746.01	0.257146	0.0547676	4.69522	2.66e-06	7.1e-06
FKBP9	7676.99	-0.235819	0.0578765	-4.07452	4.61e-05	0.000108646
NT5C3A	1874.59	0.503565	0.0590839	8.52288	1.56e-17	8.65e-17
POLM	1327.89	0.413474	0.0515803	8.01611	1.09e-15	5.53e-15
ACO1	3677.95	-2.03759	0.0714998	-28.4978	1.25e-178	6.35e-176
AKR1D1	16.5971	-1.40623	0.236869	-5.93672	2.91e-09	9.89e-09
NUDT10	117.707	0.259601	0.159792	1.62462	0.104244	0.152466
CHST3	1851.75	-1.23276	0.115563	-10.6674	1.45e-26	1.22e-25
P4HA1	5083.65	0.998294	0.0821828	12.1472	5.93e-34	6.86e-33
SLC25A16	1815.56	-0.728752	0.0692797	-10.519	7.06e-26	5.81e-25
CIT	1351.97	1.98177	0.087322	22.695	5.02e-114	6.1e-112
ACADS	1258.71	-1.36539	0.104802	-13.0283	8.45e-39	1.17e-37
WWP1	11920.3	0.697091	0.105815	6.58784	4.46e-11	1.72e-10
ACOT9	1628.87	-0.322174	0.0753555	-4.27539	1.91e-05	4.69e-05
PKN1	7980.76	0.735611	0.0714127	10.3008	6.98e-25	5.5e-24
NLN	2624.79	0.53608	0.0587239	9.12883	6.92e-20	4.3e-19
PDE1B	450.725	-1.78798	0.0970679	-18.4199	9.1e-76	4.14e-74
CDK2	2305.89	0.687276	0.0551789	12.4554	1.31e-35	1.61e-34
SARDH	412.818	0.90269	0.126816	7.11812	1.09e-12	4.67e-12
DBH	20.4053	0.601452	0.137403	4.37727	1.2e-05	3.01e-05
AMD1	5136.77	-0.00521334	0.0848822	-0.0614185	0.951026	0.966085
USP45	645.966	0.0216765	0.0621834	0.34859	0.727397	0.802913
METTL8	1278.65	0.118475	0.0483486	2.45043	0.0142686	0.0245295
ACVR1C	572.173	-5.21719	0.165979	-31.4329	7.19e-217	1.03e-213
SLC36A1	1103.32	0.404853	0.0715234	5.66043	1.51e-08	4.88e-08
LPGAT1	7435.24	0.269293	0.0672469	4.00453	6.21e-05	0.000144264
G0S2	1948.6	-4.06135	0.175607	-23.1275	2.45e-118	3.29e-116
PLA2G12A	3376.82	0.0967126	0.0633003	1.52784	0.126552	0.181799
PFKFB2	1853.5	0.546432	0.0972704	5.61766	1.94e-08	6.19e-08
ACSL3	11438.5	0.0976517	0.0781868	1.24895	0.211682	0.287688
CHPF	8175.74	1.43899	0.0816636	17.6209	1.7e-69	6.25e-68
MOGAT1	5.11605	-2.27045	0.237346	-9.566	1.11e-21	7.56e-21
OBSL1	4812.25	0.0698355	0.0846605	0.824889	0.409435	0.508611
SLC12A4	2471.68	-0.948461	0.0631478	-15.0197	5.46e-51	1.17e-49
GCNT7	16.9056	0.318408	0.142385	2.23625	0.0253357	0.0418156
SLC12A5	70.6709	1.87405	0.15807	11.8558	2.01e-32	2.18e-31
NCOA3	5016.16	0.27034	0.0695225	3.88853	0.000100854	0.000229008
PIGT	14285.6	0.801793	0.0711115	11.2752	1.74e-29	1.68e-28
VAPB	5677.5	0.0151352	0.0615296	0.245982	0.805697	0.862423
PLCG1	4901.38	-0.0370906	0.0535719	-0.692352	0.488716	0.588992
PTGIS	1939.27	-2.01435	0.12715	-15.8423	1.59e-56	4.05e-55
PCK1	648.623	-4.91166	0.263117	-18.6672	9.15e-78	4.38e-76
MTRR	2347.65	0.207024	0.0655098	3.1602	0.00157661	0.00310515
PEPD	3363.98	-0.386938	0.0598983	-6.45991	1.05e-10	3.93e-10
CHST8	666.807	1.89367	0.2227	8.50326	1.84e-17	1.02e-16
STAMBP	3028.33	0.194293	0.036336	5.34713	8.94e-08	2.7e-07
NAGK	4210.94	0.641082	0.05487	11.6837	1.54e-31	1.62e-30
MCEE	682.425	-0.0711931	0.0525631	-1.35443	0.175599	0.243873
ATP8A1	1054.5	-0.77654	0.114228	-6.79816	1.06e-11	4.26e-11
USP22	13950.3	-0.0821505	0.0680289	-1.20758	0.227208	0.305896
USP9X	12163.9	-0.0107428	0.0582084	-0.184558	0.853576	0.897545
F13A1	3703.35	-1.35696	0.138472	-9.79953	1.13e-22	8.03e-22
SIRT5	1143.92	-0.00687144	0.0524556	-0.130995	0.895779	0.927988
SLC17A3	2.6221	-0.0646723	0.259224	-0.249484	0.802986	0.86038
SLC17A1	0.639538	0.628421	0.476149	1.3198	0.186902	0.257729
NQO2	2341.33	-0.141947	0.0675642	-2.10092	0.0356484	0.0573063
OARD1	1688.4	0.0404868	0.0499201	0.811032	0.417347	0.516874
MOCS1	1166.17	-2.16356	0.0810223	-26.7033	4.31e-157	1.27e-154
GNMT	160.777	0.65433	0.170468	3.83844	0.000123818	0.000278055
GLO1	10403.2	0.725333	0.0594685	12.1969	3.23e-34	3.77e-33
RIOK1	1625.48	0.244869	0.0654839	3.73938	0.000184476	0.00040624
NUP153	4749.18	0.0343988	0.0659055	0.521941	0.601711	0.695196
GOT2	7308.47	0.805936	0.06708	12.0145	2.98e-33	3.35e-32
CLYBL	396.648	-0.763805	0.0783373	-9.75021	1.84e-22	1.3e-21
SLC10A2	0.189445	0.262061	0.837934	0.312747	0.754473	0.82284
ABCC4	761.685	0.506117	0.134719	3.75682	0.000172084	0.000380374
NDUFA1	4631.62	0.425772	0.0674203	6.31519	2.7e-10	9.87e-10
HS3ST3B1	310.481	0.460522	0.106589	4.32055	1.56e-05	3.86e-05
NUP85	2732.13	0.642179	0.057153	11.2361	2.71e-29	2.6e-28
SLC25A19	514.331	1.0019	0.0721633	13.8838	7.94e-44	1.32e-42
NT5C	1034.02	0.488462	0.0851555	5.73611	9.69e-09	3.18e-08
GTF3C4	4147.11	0.274664	0.0582199	4.7177	2.39e-06	6.39e-06
MBOAT7	7411.82	1.44201	0.0727221	19.8291	1.67e-87	1.06e-85
SRMS	319.204	2.3598	0.135645	17.3969	8.7e-68	3.04e-66
POLR1B	2115.28	0.338026	0.0533963	6.33051	2.44e-10	8.97e-10
GTF2F1	5345	0.266386	0.0499207	5.33617	9.49e-08	2.87e-07
MED1	5679.76	0.622524	0.117622	5.29259	1.21e-07	3.61e-07
GPCPD1	2697.51	-0.563169	0.0787626	-7.15021	8.66e-13	3.73e-12
PANK2	1905.33	0.10008	0.0412984	2.42334	0.0153785	0.0263083
TGM3	75.3902	2.32536	0.225446	10.3145	6.06e-25	4.78e-24
STK35	3599.62	0.439481	0.0524534	8.3785	5.36e-17	2.91e-16
ITPA	2562.65	0.862151	0.0664739	12.9698	1.82e-38	2.49e-37
CHURC1-FNTB	2.83197	-0.727673	0.129363	-5.62503	1.85e-08	5.95e-08
UROD	3232.61	-0.263622	0.0538514	-4.89535	9.81e-07	2.72e-06
ST3GAL3	666.938	-0.947766	0.0638142	-14.852	6.76e-50	1.39e-48
HECTD3	3651.89	-0.243796	0.0442526	-5.50919	3.6e-08	1.13e-07
UBA2	6985.16	-0.25865	0.0547085	-4.72779	2.27e-06	6.1e-06
HCST	217.286	0.309895	0.126818	2.44363	0.0145403	0.024962
COX6B1	9172.62	0.615594	0.0729499	8.43859	3.21e-17	1.76e-16
NR1D1	1528.66	-0.652921	0.0957094	-6.82191	8.98e-12	3.63e-11
PRDX5	8782.67	0.497094	0.0790421	6.28897	3.2e-10	1.16e-09
PRMT1	6432.82	0.587712	0.0616173	9.53809	1.45e-21	9.84e-21
ASL	1265.52	0.544499	0.0686546	7.93099	2.17e-15	1.08e-14
WNK4	1924.78	1.37811	0.201257	6.84751	7.51e-12	3.05e-11
PRKCG	6.9759	1.08557	0.198237	5.4761	4.35e-08	1.35e-07
EMG1	1100.18	0.409252	0.0601828	6.80015	1.05e-11	4.21e-11
SGPP1	1106.11	-0.316123	0.0934129	-3.38415	0.000713994	0.0014674
NUP214	4954.69	-0.0252152	0.0343195	-0.734719	0.462511	0.563315
MAP2K2	5642.84	0.461945	0.0645828	7.15275	8.51e-13	3.66e-12
IPPK	438.874	0.739044	0.0680238	10.8645	1.7e-27	1.5e-26
PPCS	3856.37	0.339836	0.0468343	7.25614	3.98e-13	1.75e-12
COX7C	10804.6	0.183151	0.0606678	3.01891	0.00253688	0.00485771
PTPRB	2130.89	-1.87412	0.0953622	-19.6527	5.48e-86	3.33e-84
DYRK2	2631.96	0.395122	0.0669265	5.90382	3.55e-09	1.2e-08
IDUA	942.91	0.594167	0.0894897	6.6395	3.15e-11	1.23e-10
PIN1	2017.6	0.576576	0.0737382	7.81923	5.31e-15	2.59e-14
PLA2G5	75.3771	-1.33807	0.134307	-9.9628	2.22e-23	1.63e-22
UBR4	10849.3	-0.233927	0.055597	-4.20755	2.58e-05	6.25e-05
SIN3B	3281.64	-0.0585391	0.0497987	-1.17551	0.239789	0.320876
UQCR11	3368.34	0.429857	0.069949	6.14529	7.98e-10	2.82e-09
PKMYT1	1119.14	3.99497	0.11623	34.3712	6.78e-259	3.11e-255
METTL16	2416.63	-0.294108	0.0444343	-6.61894	3.62e-11	1.4e-10
ECHS1	8177.97	-0.420213	0.0668342	-6.2874	3.23e-10	1.18e-09
PTPN12	6283.97	0.0806322	0.0500615	1.61066	0.107253	0.156472
POR	5264.14	0.523078	0.0723321	7.23162	4.77e-13	2.08e-12
STYXL1	2118.92	0.849491	0.06102	13.9215	4.69e-44	7.85e-43
SRD5A3	2917.14	0.959415	0.0843896	11.3689	5.98e-30	5.88e-29
PAICS	10565.3	0.995039	0.0628648	15.8282	1.99e-56	5.05e-55
KDR	2796.96	-1.1224	0.0795698	-14.1059	3.49e-45	6.09e-44
PPAT	1516.9	0.872468	0.0694177	12.5684	3.15e-36	3.97e-35
GAL3ST1	22.7567	-1.05793	0.169093	-6.25651	3.94e-10	1.42e-09
MGAT3	440.135	-1.36162	0.147034	-9.26062	2.03e-20	1.3e-19
A4GALT	1103.47	-0.171501	0.104774	-1.63687	0.101658	0.149011
TPST2	2199.28	-0.349303	0.0679885	-5.13768	2.78e-07	8.09e-07
MPST	2139.56	0.0558338	0.0867743	0.643437	0.519941	0.619638
TST	1691.62	-0.152599	0.0954794	-1.59824	0.109989	0.160143
ATP6V1F	5249.32	0.797809	0.0633847	12.5868	2.5e-36	3.16e-35
NDUFA5	4405.9	0.180506	0.0508548	3.54944	0.00038605	0.000820278
PDE11A	198.002	-2.47763	0.143745	-17.2363	1.42e-66	4.81e-65
GAD1	124.556	2.84693	0.224934	12.6567	1.03e-36	1.32e-35
HAT1	3493.19	0.356032	0.0450429	7.90427	2.69e-15	1.34e-14
HERC2	4482.89	-0.385751	0.0530838	-7.26684	3.68e-13	1.62e-12
EIF2AK4	4573.79	-0.104165	0.0473125	-2.20165	0.0276903	0.0453826
ALDH1A2	256.658	-2.81488	0.147149	-19.1295	1.43e-81	7.64e-80
IVD	5739.23	0.00672439	0.0761497	0.0883048	0.929634	0.950926
DUT	2868.57	0.309326	0.0562079	5.50324	3.73e-08	1.16e-07
COPB1	11540.3	0.434695	0.0489675	8.87723	6.85e-19	4.06e-18
SPCS3	7564.39	0.0687369	0.0518512	1.32566	0.184954	0.255326
BBOX1	506.397	-2.02169	0.223856	-9.03117	1.7e-19	1.04e-18
TPH1	124.941	0.593481	0.192431	3.08413	0.00204147	0.00396066
DCTD	4342.98	-0.0255279	0.0419045	-0.609192	0.542397	0.641236
USP6	82.5956	-1.51432	0.112013	-13.5192	1.21e-41	1.84e-40
PLD2	2269.76	-0.380187	0.0552317	-6.88351	5.84e-12	2.39e-11
ATP1B2	169.89	-1.43912	0.113586	-12.6699	8.68e-37	1.12e-35
SLC44A2	16916.6	0.283268	0.0587287	4.82333	1.41e-06	3.86e-06
RIPK3	506.935	0.356138	0.109233	3.26036	0.00111272	0.00223549
ADCY4	747.824	-1.76738	0.0965317	-18.3088	7.04e-75	3.11e-73
PARP2	1420.99	0.220088	0.047776	4.60666	4.09e-06	1.07e-05
DAD1	7659.89	0.376007	0.052723	7.13175	9.91e-13	4.25e-12
CDO1	523.411	-3.63659	0.153981	-23.6171	2.57e-123	3.94e-121
AANAT	8.3908	0.912646	0.162297	5.6233	1.87e-08	6e-08
ART1	3.73958	1.93073	0.266654	7.24057	4.47e-13	1.95e-12
CDY2B	0.00150883	-0.0330276	4.97483	-0.00663895	0.994703	NA
GAMT	1821.97	1.03968	0.128928	8.064	7.38e-16	3.78e-15
GALNT8	66.5383	-1.61565	0.1524	-10.6014	2.94e-26	2.46e-25
STARD8	630.145	-1.14697	0.0735345	-15.5977	7.55e-55	1.82e-53
GDPD2	44.8505	2.37185	0.206054	11.5108	1.16e-30	1.18e-29
SAT1	14069.6	0.353561	0.0809987	4.36502	1.27e-05	3.17e-05
LDLR	3956.29	-0.380961	0.0996181	-3.82421	0.00013119	0.000293748
PRKCSH	18021.1	0.530263	0.0588694	9.00745	2.11e-19	1.28e-18
APOE	16609.9	0.599671	0.127423	4.70614	2.52e-06	6.75e-06
APOC1	3294.2	1.08957	0.12296	8.86119	7.92e-19	4.68e-18
XPO7	5165.02	-0.1433	0.0527121	-2.71853	0.00655726	0.011866
ACE2	109.261	0.181043	0.246236	0.735242	0.462192	0.563053
SLC27A1	2373.39	-0.701709	0.0690396	-10.1639	2.87e-24	2.21e-23
NSUN5	1666.44	0.939627	0.0659585	14.2457	4.77e-46	8.62e-45
COLGALT1	7875.84	0.764732	0.0607789	12.5822	2.65e-36	3.35e-35
PGLS	3163.86	0.647625	0.0715683	9.04904	1.44e-19	8.83e-19
ACSBG2	17.0047	-0.80114	0.108151	-7.40759	1.29e-13	5.79e-13
FUT5	1.35451	1.34326	0.373287	3.59847	0.00032009	0.000686583
STK33	42.3689	0.644714	0.187388	3.44053	0.000580585	0.00120663
NDUFA10	6012.67	0.0300806	0.0435359	0.690938	0.489604	0.589969
PXDN	12210.5	0.20851	0.0966079	2.15832	0.0309033	0.0501885
SULT4A1	95.558	1.67176	0.213174	7.84225	4.43e-15	2.16e-14
HELZ2	3894.97	1.1624	0.0924019	12.5799	2.72e-36	3.44e-35
CYP2E1	97.8199	0.102179	0.131557	0.776695	0.437339	0.537466
PNPLA7	945.94	-0.891528	0.109159	-8.16721	3.16e-16	1.65e-15
PAK4	5831.41	1.25699	0.0708662	17.7376	2.15e-70	8.15e-69
ASS1	6924.49	-0.650047	0.145983	-4.45289	8.47e-06	2.15e-05
POMT1	2015.98	0.111111	0.045274	2.45419	0.0141203	0.0242955
UCK1	1972.92	-0.0205055	0.047499	-0.431704	0.665957	0.75183
UBE2M	3635.03	0.817493	0.0636938	12.8347	1.05e-37	1.4e-36
MAP3K10	737.381	0.638364	0.0743405	8.58702	8.93e-18	5.01e-17
DNMT1	6290.08	1.01011	0.0628852	16.0628	4.65e-58	1.24e-56
SLC6A8	3299.07	0.473157	0.0978191	4.83706	1.32e-06	3.61e-06
PNCK	146.148	2.59048	0.184389	14.0489	7.82e-45	1.35e-43
DUSP9	101.208	0.95982	0.23566	4.07291	4.64e-05	0.00010937
SLC7A10	178.954	-4.72302	0.213262	-22.1466	1.13e-108	1.23e-106
UBE4B	3926.65	-0.324403	0.0492364	-6.58869	4.44e-11	1.71e-10
HSD17B3	19.4457	-0.39278	0.15005	-2.61765	0.00885375	0.0157228
FBP2	9.28958	0.642146	0.173716	3.69654	0.000218562	0.000477881
SLC35D2	1150.8	0.0135378	0.0454544	0.297832	0.765832	0.831747
UBA1	25930.9	0.553856	0.0441474	12.5456	4.2e-36	5.28e-35
RGN	153.488	-1.96502	0.166029	-11.8354	2.56e-32	2.77e-31
POLN	204.979	-0.407626	0.109289	-3.7298	0.000191632	0.000421329
PPIL4	1828.09	-0.15243	0.0462493	-3.29583	0.000981299	0.00198327
LATS1	2884.82	-0.338621	0.0633158	-5.34812	8.89e-08	2.69e-07
COX4I2	122.262	-0.812973	0.106893	-7.60547	2.84e-14	1.33e-13
GGT7	1212.38	-0.247452	0.0921899	-2.68415	0.00727142	0.0130773
ACSS2	3152.9	-1.69836	0.0669469	-25.3688	5.58e-142	1.22e-139
ATP6V1E1	6635.46	0.0662074	0.0491711	1.34647	0.178151	0.24699
COX4I1	12709.4	-0.0589891	0.0792194	-0.744629	0.456496	0.557129
COX7B	4908.06	0.313549	0.0624035	5.02454	5.05e-07	1.44e-06
SLC34A1	3.65428	1.38638	0.219495	6.31621	2.68e-10	9.81e-10
IDO1	989.282	1.90299	0.201857	9.42742	4.2e-21	2.77e-20
PPT1	17604.1	0.714664	0.0679295	10.5207	6.94e-26	5.71e-25
HACL1	1095.92	-0.49457	0.0500367	-9.88415	4.88e-23	3.54e-22
GALNT15	1140.11	-3.21574	0.136856	-23.4973	4.35e-122	6.48e-120
SLC6A6	3588.69	0.355758	0.0765597	4.64681	3.37e-06	8.91e-06
NAPSA	61.5644	-0.112071	0.107349	-1.04399	0.296491	0.386239
MGAT1	8516.09	-0.129145	0.0532848	-2.42366	0.0153648	0.0262869
GFPT2	1266.51	-0.492438	0.103119	-4.77542	1.79e-06	4.86e-06
AOC3	4833.5	-3.97468	0.125737	-31.611	2.61e-219	4.43e-216
ACLY	13694.2	0.371026	0.0625268	5.93387	2.96e-09	1.01e-08
AOC2	83.1279	-2.27172	0.12465	-18.2248	3.28e-74	1.42e-72
G6PC	0.868636	-0.654782	0.299543	-2.18593	0.0288204	0.0470657
NDUFA2	3308.07	0.664477	0.0760151	8.74138	2.3e-18	1.33e-17
UBE2D2	5377.82	0.378397	0.036024	10.504	8.28e-26	6.79e-25
TRAF7	6439.39	0.811735	0.05163	15.7221	1.07e-55	2.65e-54
CA6	67.5616	-0.622385	0.377504	-1.64868	0.0992124	0.145775
CKMT2	135.928	-2.24112	0.12373	-18.1131	2.51e-73	1.05e-71
STARD3	4815.52	1.25074	0.126897	9.85628	6.44e-23	4.64e-22
PPP1R1B	7931	0.185488	0.232216	0.79877	0.424424	0.524179
FMO5	1265.55	-0.225642	0.149195	-1.51239	0.130433	0.186785
PRKAB2	1678.47	-0.328513	0.0668667	-4.91295	8.97e-07	2.5e-06
PDHA1	3972.46	-0.283673	0.0618607	-4.58568	4.53e-06	1.18e-05
MCCC2	12693.4	0.829334	0.0982258	8.44314	3.09e-17	1.69e-16
USP29	0.219834	-0.437919	0.388672	-1.12671	0.259866	0.344526
CHSY1	5093.35	-0.0205838	0.066418	-0.309913	0.756627	0.82464
GCH1	1009.73	0.848345	0.08135	10.4283	1.84e-25	1.49e-24
RAF1	6429.33	0.00822083	0.036768	0.223587	0.823079	0.875959
SLC6A11	211.126	1.27228	0.236011	5.39076	7.02e-08	2.14e-07
NUP210	7601.05	1.91424	0.0800805	23.9039	2.79e-126	4.62e-124
HSD17B7	859.946	1.27413	0.072583	17.5542	5.53e-69	2.01e-67
TRIM5	1362.03	-0.316923	0.0661317	-4.7923	1.65e-06	4.49e-06
RRP8	1257.26	0.00389659	0.0424078	0.0918839	0.92679	0.948964
ILKAP	1408.18	0.292224	0.045341	6.44501	1.16e-10	4.33e-10
SCLY	140.301	0.508559	0.0599125	8.48836	2.1e-17	1.16e-16
PTPRE	1523.42	-0.54234	0.071268	-7.60987	2.74e-14	1.29e-13
PRKAA1	3633.53	-0.669763	0.0730001	-9.17483	4.52e-20	2.83e-19
INPP5K	2638.41	-0.646428	0.0516951	-12.5046	7.04e-36	8.74e-35
MYBBP1A	3722.64	0.0800264	0.0601856	1.32966	0.18363	0.253766
UBE2G1	3268.54	-0.105865	0.0487707	-2.17067	0.0299561	0.0487693
COQ3	468.955	0.0124588	0.0725349	0.171763	0.863624	0.904705
DDC	39.246	0.906458	0.266618	3.39984	0.000674255	0.00139034
SLC52A1	122.022	1.27607	0.162439	7.8557	3.98e-15	1.95e-14
GUCY2D	64.5719	0.694411	0.154636	4.49062	7.1e-06	1.82e-05
PCBD2	723.969	0.236761	0.0616431	3.84083	0.000122617	0.000275546
PRMT7	1895.86	0.133119	0.0555787	2.39514	0.0166139	0.0282878
POLR3F	899.726	0.114307	0.0465175	2.4573	0.0139987	0.0240989
PTPRA	6609.19	-0.0313518	0.0410597	-0.763565	0.445127	0.545692
RHBG	72.5356	2.68156	0.178332	15.0369	4.21e-51	9.04e-50
ATP1A4	284.448	1.22609	0.205005	5.98077	2.22e-09	7.62e-09
ACY3	72.0952	0.153253	0.192503	0.796108	0.425969	0.52579
ALDH3B2	7657.54	0.547817	0.181286	3.02184	0.00251243	0.00481471
LPIN3	1097.62	-0.237787	0.0743119	-3.19985	0.00137498	0.00272831
DMGDH	124.984	-2.77855	0.106136	-26.1792	4.58e-151	1.21e-148
BHMT2	372.192	-3.15826	0.133579	-23.6434	1.38e-123	2.14e-121
SLC14A2	79.7984	-2.18549	0.198065	-11.0342	2.61e-28	2.39e-27
PDE6A	12.9984	0.31408	0.151357	2.0751	0.0379774	0.0607226
TPTE2	7.52528	0.0550002	0.180611	0.304523	0.760729	0.82787
CDK8	923.226	0.3342	0.0677545	4.93251	8.12e-07	2.27e-06
PEMT	1245.86	-1.05959	0.0800238	-13.2409	5.09e-40	7.39e-39
CHI3L1	6761.27	0.375126	0.205135	1.82868	0.0674473	0.102572
PIK3C2B	2794.34	-0.446594	0.0585292	-7.63028	2.34e-14	1.1e-13
DSTYK	2698.67	-0.00616739	0.0542754	-0.113631	0.90953	0.937448
CHIT1	763.946	-0.329645	0.221197	-1.49028	0.136151	0.194166
SLC41A1	2259.31	-0.324554	0.0749134	-4.33239	1.48e-05	3.66e-05
DCLK1	3008.51	-0.38727	0.163489	-2.36878	0.0178469	0.0302659
KL	165.621	-2.48354	0.124536	-19.9424	1.75e-88	1.15e-86
STARD13	1842.78	-0.647717	0.0820861	-7.8907	3e-15	1.49e-14
RNF128	482.074	-0.621338	0.16859	-3.68551	0.000228249	0.000497994
EPHB2	824.946	1.01343	0.10036	10.098	5.64e-24	4.26e-23
PDE6B	543.386	0.82718	0.123399	6.70327	2.04e-11	8.04e-11
CSNK1G2	3238.58	0.54797	0.0594835	9.21212	3.2e-20	2.02e-19
CNDP2	12077.3	0.558117	0.0560654	9.95476	2.4e-23	1.77e-22
MACROD1	1229.62	0.61027	0.0985232	6.19417	5.86e-10	2.09e-09
GSTT2B	133.117	-0.178561	0.15435	-1.15686	0.24733	0.329697
SLC2A11	678.959	-0.146764	0.0640725	-2.29059	0.0219872	0.0366984
GGT2	7.23423	-1.80784	0.216526	-8.3493	6.87e-17	3.7e-16
MKRN1	8874.9	0.308215	0.0392439	7.85383	4.04e-15	1.98e-14
IMPA1	987.67	0.129742	0.0664427	1.95269	0.0508565	0.0792918
CA1	4.65677	-0.163505	0.267529	-0.611167	0.541089	0.639904
AMPD3	850.088	0.241283	0.0714646	3.37626	0.000734787	0.00150824
HSD17B4	8003.68	-0.191068	0.0651089	-2.93459	0.00333993	0.00629425
DUSP26	18.3433	-0.129274	0.186515	-0.693104	0.488244	0.588639
LOXL2	4517.89	0.59047	0.103332	5.71427	1.1e-08	3.6e-08
ELP3	2199.47	-0.169195	0.0530677	-3.18828	0.00143121	0.00283339
CDK7	1686.34	0.638615	0.048417	13.1899	1e-39	1.44e-38
IRAK2	343.165	-0.723777	0.097429	-7.42876	1.1e-13	4.95e-13
CAMK1	247.615	-1.45512	0.0724931	-20.0726	1.28e-89	8.74e-88
GSTM1	1817.71	-0.259725	0.287667	-0.902865	0.366597	0.463187
GSTM5	539.688	-3.74654	0.179057	-20.9238	3.25e-97	2.65e-95
GSTM3	7725.18	0.476391	0.151357	3.14746	0.00164696	0.00323537
CHIA	4.23955	0.327996	0.370049	0.886356	0.375426	0.472442
HMGCS2	3729.42	-0.998308	0.299739	-3.33059	0.000866632	0.00176372
PTPN22	314.39	0.515837	0.114809	4.49301	7.02e-06	1.8e-05
CEPT1	1938.87	-0.361572	0.0553798	-6.52896	6.62e-11	2.52e-10
FKBP11	1603.73	0.858675	0.0842461	10.1925	2.14e-24	1.65e-23
SLC38A2	12611.4	-0.213273	0.0630279	-3.38378	0.000714943	0.00146909
GRHL1	2762.12	-0.257853	0.100071	-2.5767	0.00997484	0.0175809
ROCK2	4186.89	-0.952676	0.0671161	-14.1945	9.92e-46	1.77e-44
LPIN1	2506.22	-1.03833	0.10374	-10.009	1.39e-23	1.03e-22
CMPK2	1098.81	1.32982	0.127566	10.4245	1.92e-25	1.55e-24
LDHA	37340.8	0.50032	0.0696827	7.17998	6.97e-13	3.02e-12
ERN2	9.53648	0.105398	0.258015	0.408494	0.682911	0.765993
SLCO1B1	2.37599	-0.596997	0.481659	-1.23946	0.215175	0.291865
ACP2	3513.6	0.554782	0.0565938	9.80288	1.09e-22	7.78e-22
USP26	2.78934	0.411331	0.235491	1.7467	0.0806898	0.120702
STK26	1603.37	0.936633	0.110723	8.45921	2.69e-17	1.48e-16
CYP2J2	730.603	0.147441	0.136515	1.08003	0.280127	0.367857
RNF138	1532.46	0.100808	0.0623938	1.61567	0.106165	0.155018
DAGLA	570.266	-0.238554	0.0850206	-2.80584	0.00501863	0.00922475
FADS2	10950	1.61091	0.1706	9.44264	3.64e-21	2.41e-20
CLOCK	3401.61	0.0437761	0.0601113	0.728251	0.46646	0.567073
PDGFRA	3375.35	-1.37923	0.113871	-12.1121	9.11e-34	1.05e-32
GGACT	282.579	0.199648	0.0726549	2.7479	0.00599792	0.0109107
UBAC2	4564.07	0.377382	0.046683	8.08394	6.27e-16	3.22e-15
STT3A	11337.9	0.339171	0.0543382	6.24184	4.32e-10	1.56e-09
RFK	1571.81	0.211639	0.058814	3.59845	0.000320123	0.000686622
CTSL	5824.75	0.0716977	0.0787243	0.910744	0.36243	0.458908
PSAT1	999.649	0.779623	0.204825	3.8063	0.000141062	0.000314852
TAOK3	3089.41	0.00942426	0.0503758	0.187079	0.851599	0.896226
USP30	1355.44	-0.422928	0.0504996	-8.37487	5.53e-17	3e-16
SDS	686.777	2.29087	0.113934	20.107	6.41e-90	4.42e-88
CD36	13220	-4.19176	0.179702	-23.3262	2.4e-120	3.41e-118
UGT2A3	1.08367	1.53926	0.474054	3.247	0.00116628	0.00233642
UGT2B28	158.157	-2.05882	0.370114	-5.56268	2.66e-08	8.4e-08
PNPLA8	2509.81	-0.196942	0.0464563	-4.23931	2.24e-05	5.47e-05
SRPK2	4233.37	0.467714	0.0562339	8.31729	9e-17	4.82e-16
NT5E	1317.25	-1.25094	0.104554	-11.9645	5.45e-33	6.06e-32
EPHA7	160.192	-0.209924	0.214055	-0.980701	0.32674	0.420072
MAP3K7	3201.19	-0.00643865	0.0529238	-0.121659	0.903169	0.933178
NAT10	4871.47	0.675622	0.0547522	12.3396	5.54e-35	6.68e-34
AMHR2	7.54276	0.669276	0.175677	3.8097	0.000139136	0.00031078
GLS2	40.136	0.325909	0.113564	2.86983	0.00410698	0.0076406
RDH5	151.531	-4.28093	0.13372	-32.014	6.95e-225	1.33e-221
CDK4	4433.41	0.585728	0.0633558	9.24506	2.35e-20	1.5e-19
PPP1R1A	1563.27	-3.88537	0.195595	-19.8644	8.27e-88	5.3e-86
B4GALNT1	345.889	1.25994	0.143584	8.77493	1.71e-18	9.96e-18
PAN2	2043.5	-0.373341	0.0591316	-6.31373	2.72e-10	9.96e-10
ACVR1B	3597.56	0.248616	0.0569792	4.36329	1.28e-05	3.2e-05
SMPD2	926.412	0.847292	0.0704476	12.0273	2.55e-33	2.87e-32
TEC	139.641	-0.414581	0.071237	-5.81974	5.89e-09	1.96e-08
USP15	2905.51	-0.186359	0.0429156	-4.34247	1.41e-05	3.5e-05
GNS	15762.6	-0.485605	0.0597952	-8.12114	4.62e-16	2.39e-15
MDM2	6241	0.404779	0.0818205	4.94716	7.53e-07	2.11e-06
BCO1	22.0514	0.240604	0.164888	1.4592	0.144511	0.204835
CHST5	5.00329	-0.446533	0.131628	-3.39239	0.000692849	0.00142644
SLC9A5	140.171	0.0986802	0.0985482	1.00134	0.316663	0.408962
AGT	1245.28	1.48466	0.193781	7.6615	1.84e-14	8.7e-14
NTPCR	2798.09	0.274207	0.0562989	4.87056	1.11e-06	3.07e-06
GLUL	73722.5	0.0338695	0.091505	0.370138	0.711279	0.789759
NPL	974.873	0.275049	0.0870607	3.15928	0.0015816	0.00311458
PIGC	2661.85	0.657375	0.0517043	12.7141	4.94e-37	6.43e-36
USP37	930.88	0.169115	0.100375	1.68483	0.0920212	0.136147
SLC19A3	1085.1	-5.01954	0.206243	-24.3381	7.76e-131	1.42e-128
CYP27A1	3355.86	0.231149	0.103556	2.2321	0.025608	0.0422286
COX5B	5157.13	0.457743	0.0781193	5.85954	4.64e-09	1.56e-08
ALDH1L2	1224.19	0.410522	0.112576	3.64662	0.000265712	0.000575488
USP44	39.4423	-2.26454	0.131617	-17.2056	2.41e-66	8.14e-65
SLC41A2	1038.37	-0.239879	0.0941335	-2.54828	0.0108255	0.0189781
NEK3	547.688	-0.368865	0.0624059	-5.91074	3.41e-09	1.15e-08
SUCLA2	2210.1	-0.925749	0.053599	-17.2718	7.68e-67	2.62e-65
SETDB2	1066.91	-0.549047	0.0519373	-10.5713	4.05e-26	3.36e-25
CHST12	1216.69	-0.00645318	0.0623465	-0.103505	0.917562	0.942665
ZDHHC4	2232.94	0.000524116	0.0535122	0.00979433	0.992185	0.994595
AOAH	540.057	0.274661	0.112318	2.44539	0.0144695	0.0248451
DGKB	10.9671	-1.02649	0.155068	-6.61957	3.6e-11	1.4e-10
MTHFS	220.334	0.401361	0.0665597	6.0301	1.64e-09	5.67e-09
IREB2	3800.7	-0.284846	0.0565794	-5.03445	4.79e-07	1.37e-06
NMT1	6721.54	-0.291842	0.040677	-7.17464	7.25e-13	3.13e-12
KAT7	4211.03	0.166113	0.0705266	2.35532	0.0185069	0.0313018
NDUFB5	4368.87	0.00969864	0.0509428	0.190383	0.849009	0.894568
GALNT5	1282.63	1.68569	0.176487	9.55138	1.28e-21	8.68e-21
BLK	84.4712	1.58888	0.213108	7.45575	8.94e-14	4.06e-13
RPS6KC1	2285.06	0.373052	0.0515374	7.23848	4.54e-13	1.98e-12
SMPD4	4529.84	0.634134	0.0442263	14.3384	1.26e-46	2.31e-45
SAP130	2227.42	0.233104	0.0401084	5.81184	6.18e-09	2.05e-08
HS6ST1	4169.19	0.725893	0.06479	11.2038	3.91e-29	3.71e-28
UGGT1	6790.71	0.366569	0.0522723	7.01268	2.34e-12	9.8e-12
GAD2	1.02581	0.968327	0.324441	2.9846	0.00283946	0.0054026
CDK9	3386.8	0.181475	0.0470171	3.85977	0.000113493	0.00025601
TXN	10122.4	0.969004	0.0716328	13.5274	1.08e-41	1.65e-40
ST6GALNAC4	1330.52	0.684869	0.100246	6.83187	8.38e-12	3.39e-11
SLC2A8	1122.73	0.310105	0.0655232	4.73275	2.21e-06	5.96e-06
SLC31A1	4186.35	0.372174	0.0623229	5.9717	2.35e-09	8.04e-09
ALDOB	14.9231	-0.999774	0.154365	-6.47667	9.38e-11	3.53e-10
FPGS	3127.64	0.282807	0.0616524	4.58712	4.49e-06	1.17e-05
USP20	2071.54	0.0912776	0.0477232	1.91264	0.0557935	0.0863116
BAAT	3.19424	0.626274	0.166542	3.76046	0.0001696	0.000375208
ATP6V1G1	8723.13	0.79209	0.0559153	14.1659	1.49e-45	2.64e-44
DPM2	3321.89	1.03599	0.0607465	17.0543	3.25e-65	1.06e-63
CTSV	537.815	0.885137	0.158569	5.58203	2.38e-08	7.55e-08
ENPP2	2863.48	-2.72029	0.126041	-21.5826	2.62e-103	2.51e-101
POLR1E	1607.49	-0.457548	0.0687737	-6.65296	2.87e-11	1.12e-10
GRHPR	4624.48	0.075118	0.049503	1.51744	0.129154	0.185122
ALDH1B1	2727.74	0.683016	0.0725254	9.41761	4.61e-21	3.04e-20
PPIL1	1998.67	0.768412	0.0589762	13.0292	8.35e-39	1.16e-37
PIM1	2102.14	-0.518519	0.103621	-5.00401	5.62e-07	1.59e-06
GMPR	668.487	0.391154	0.121972	3.20692	0.00134164	0.00266746
CMTR1	3678.4	0.204127	0.0410893	4.96787	6.77e-07	1.91e-06
SLC22A7	2.42746	1.47574	0.266647	5.53442	3.12e-08	9.81e-08
KIAA0319	98.2921	2.43637	0.206753	11.784	4.72e-32	5.03e-31
RIPK1	3059.07	-0.0978874	0.0366041	-2.67422	0.00749035	0.0134437
TPMT	2132.6	0.758015	0.0576034	13.1592	1.51e-39	2.14e-38
CLPS	22.5467	3.04064	0.23155	13.1317	2.17e-39	3.07e-38
RNF144B	3836.59	-0.204356	0.089321	-2.28789	0.0221441	0.0369304
SLCO2B1	2929.97	-0.298595	0.0937927	-3.18356	0.00145474	0.00287686
IL18BP	843.068	0.225531	0.0923592	2.44189	0.0146107	0.0250745
GGH	1902.76	1.56745	0.127489	12.2948	9.66e-35	1.15e-33
TGS1	1914.12	0.249793	0.0608451	4.10539	4.04e-05	9.58e-05
NEK1	1254.43	-0.400431	0.0579249	-6.91294	4.75e-12	1.95e-11
SLC37A4	1590.95	0.359929	0.0568392	6.3324	2.41e-10	8.86e-10
PPP2R1B	2465.12	-1.48713	0.0708315	-20.9954	7.23e-98	6.02e-96
FXYD2	16.1686	-1.37422	0.130871	-10.5005	8.59e-26	7.04e-25
ALKBH8	668.47	-0.221254	0.0583372	-3.79268	0.000149032	0.000331754
MAP2K5	1109.04	-0.437042	0.0429309	-10.1801	2.43e-24	1.87e-23
CTDSPL2	2529.57	-0.104868	0.0492681	-2.12853	0.0332936	0.0537828
PARP6	2952.41	0.0725868	0.0574968	1.26245	0.206787	0.281869
ITPKA	83.825	3.35543	0.169092	19.8438	1.25e-87	7.94e-86
PLCB2	898.591	0.204824	0.0895684	2.28679	0.0222081	0.0370295
PAK6	25.5637	0.0440843	0.117929	0.373821	0.708538	0.787611
DUOX1	607.809	-0.117519	0.137129	-0.856991	0.39145	0.489585
SLC28A2	13.1279	-0.188201	0.172665	-1.08998	0.275723	0.362728
STRA6	571.072	1.2621	0.11837	10.6623	1.53e-26	1.29e-25
CYP19A1	35.0916	-0.272188	0.166686	-1.63293	0.102483	0.150086
SLC44A5	483.762	0.614088	0.187914	3.26791	0.00108344	0.0021798
DBT	2229.89	-0.291051	0.0498445	-5.83918	5.25e-09	1.75e-08
RTCA	2015.22	0.355205	0.0460982	7.7054	1.3e-14	6.22e-14
HADHB	8472.27	-0.419145	0.0412657	-10.1572	3.08e-24	2.36e-23
KHK	370.141	0.302759	0.0929328	3.25782	0.00112271	0.00225437
ADCY3	2173.45	-0.530975	0.0747734	-7.10112	1.24e-12	5.27e-12
PPM1B	3086.76	-0.202829	0.0385467	-5.26191	1.43e-07	4.25e-07
CYP1B1	6053.07	0.45702	0.14637	3.12235	0.00179411	0.00350792
SLC5A6	6997.9	0.39156	0.0967113	4.04875	5.15e-05	0.00012067
ABCG5	11.192	0.107097	0.119543	0.895892	0.37031	0.467129
SLC3A1	19.2168	0.108929	0.169494	0.642673	0.520436	0.620132
CYP2C9	3.24855	-0.640304	0.257673	-2.48494	0.0129572	0.0224305
CYP2C8	51.3248	0.604603	0.18523	3.26407	0.00109825	0.00220766
STAMBPL1	295.777	-0.415112	0.0808706	-5.13304	2.85e-07	8.29e-07
CH25H	174.192	-1.13635	0.131987	-8.60959	7.33e-18	4.14e-17
DUSP5	3587.01	0.499132	0.100068	4.98792	6.1e-07	1.73e-06
ENTPD1	3514.04	0.0557828	0.0537204	1.03839	0.299089	0.38916
PLCE1	1076.6	-0.444284	0.113947	-3.89905	9.66e-05	0.000219775
RBP4	1818.14	-4.86563	0.21041	-23.1245	2.62e-118	3.52e-116
PLA2G12B	0.794667	-0.399565	0.249779	-1.59967	0.109671	0.159725
AOX1	982.619	-2.25468	0.161438	-13.9663	2.5e-44	4.22e-43
ATIC	6792.97	0.863476	0.0487051	17.7287	2.52e-70	9.51e-69
BARD1	1066.58	1.16474	0.0724032	16.0868	3.16e-58	8.42e-57
METTL5	1669.47	0.0138212	0.0511893	0.270002	0.787159	0.848301
CDK15	76.6252	-0.620621	0.121432	-5.11085	3.21e-07	9.28e-07
PPIG	5267.63	-0.042511	0.0390436	-1.08881	0.276238	0.363374
MDH1B	145.906	0.448005	0.106892	4.19119	2.77e-05	6.7e-05
HECW2	961.757	-0.160263	0.0884244	-1.81242	0.0699207	0.105953
IDH1	7118.87	-0.403044	0.086111	-4.68052	2.86e-06	7.61e-06
SLC40A1	19925.6	0.369975	0.16034	2.30744	0.0210304	0.0352181
PARP9	6683.25	1.01327	0.0779334	13.0018	1.2e-38	1.65e-37
USP8	3888.43	-0.138269	0.0531875	-2.59965	0.00933181	0.0165282
GLCE	3491.39	0.270092	0.0874642	3.08802	0.00201492	0.0039128
PARP16	966.524	-0.03361	0.0419532	-0.801131	0.423056	0.522841
PPCDC	677.267	0.656056	0.061411	10.683	1.22e-26	1.04e-25
HERC3	1774.32	-0.501046	0.0790047	-6.34197	2.27e-10	8.34e-10
NDST4	21.2602	4.25729	0.418935	10.1622	2.92e-24	2.24e-23
PRKG2	119.629	-0.720892	0.138761	-5.19519	2.05e-07	6.01e-07
BMPR1B	10757.2	4.23224	0.247974	17.0673	2.6e-65	8.5e-64
PDE5A	1931.96	-0.858986	0.129767	-6.61945	3.61e-11	1.4e-10
NAAA	1753.8	-0.0473345	0.0735951	-0.643175	0.520111	0.61979
NUP54	2230.74	-0.238426	0.0430561	-5.53758	3.07e-08	9.64e-08
BMP2K	961.082	-0.331908	0.0882814	-3.75966	0.000170142	0.000376299
CDKL2	45.9786	-1.07569	0.19487	-5.52003	3.39e-08	1.06e-07
ANXA3	1837.01	-1.26274	0.143934	-8.77308	1.74e-18	1.01e-17
PPA2	3615.13	0.260379	0.0502233	5.18442	2.17e-07	6.35e-07
HADH	4937.45	-1.3101	0.0624436	-20.9805	9.89e-98	8.18e-96
PAPSS1	6521.37	0.0698078	0.0728946	0.957654	0.338237	0.432767
PPP3CA	4575.4	-0.29337	0.0833315	-3.52052	0.000430707	0.000910683
SLC39A8	2907.26	0.400069	0.129447	3.09061	0.00199747	0.00388137
MTTP	15.1784	-0.442534	0.170871	-2.58987	0.00960121	0.0169635
RNF185	2551.34	-0.260537	0.0441123	-5.90622	3.5e-09	1.18e-08
B4GALNT3	1824.21	1.76526	0.137001	12.8851	5.46e-38	7.37e-37
PDE6H	0.956276	0.731659	0.285965	2.55856	0.0105107	0.018463
ALG10	272.6	0.176522	0.0682776	2.58535	0.00972797	0.0171715
PIK3C2G	378.924	-2.63808	0.203215	-12.9817	1.55e-38	2.13e-37
PLCZ1	7.97003	-3.02316	0.246066	-12.2859	1.08e-34	1.28e-33
SLCO1C1	27.2926	-2.03068	0.116681	-17.4037	7.73e-68	2.71e-66
ETNK1	4578.11	0.37604	0.066753	5.6333	1.77e-08	5.68e-08
NDUFA9	2488.22	0.428021	0.0630546	6.7881	1.14e-11	4.56e-11
SLC38A4	73.2469	-0.347706	0.167569	-2.07501	0.0379857	0.0607337
GLIPR1	1485.07	-0.385191	0.0847348	-4.54584	5.47e-06	1.42e-05
TPH2	2.10349	1.24328	0.284674	4.36737	1.26e-05	3.14e-05
PTPRQ	120.609	-1.87369	0.284156	-6.59388	4.28e-11	1.65e-10
DUSP6	4041.13	-1.43228	0.0998501	-14.3443	1.16e-46	2.13e-45
AMDHD1	91.7371	0.571188	0.164718	3.46768	0.000524969	0.00109716
SLC15A4	1764.65	-0.220964	0.0381331	-5.79454	6.85e-09	2.27e-08
SDSL	969.694	1.22085	0.0891998	13.6867	1.22e-42	1.93e-41
MMAB	1653.2	-0.172479	0.0654442	-2.63552	0.00840094	0.0149691
GLTP	3153.17	0.00383646	0.0490957	0.0781426	0.937715	0.956699
MTMR6	2411.13	-0.190281	0.0565124	-3.36707	0.000759711	0.00155648
SLC7A1	3816.93	0.454611	0.0822149	5.52955	3.21e-08	1.01e-07
SUOX	2248.87	-0.00122097	0.0604455	-0.0201996	0.983884	0.988691
SLC39A5	10.1401	0.32215	0.126042	2.55589	0.0105917	0.0185953
RDH16	191.333	2.6762	0.170873	15.6619	2.75e-55	6.74e-54
ACVRL1	1533.3	-1.09878	0.0731198	-15.0272	4.87e-51	1.04e-49
CERS5	2795.9	0.247119	0.0382671	6.45775	1.06e-10	3.99e-10
MAP3K12	902.417	0.163495	0.0835021	1.95797	0.0502332	0.0784292
GALNT6	12370.7	1.57957	0.132288	11.9404	7.29e-33	8.05e-32
CSAD	1919.29	-0.154106	0.106391	-1.44849	0.147481	0.208554
ESD	4752.65	-0.650411	0.0479439	-13.5661	6.36e-42	9.8e-41
SETD1B	3101.43	0.172314	0.0410105	4.20172	2.65e-05	6.41e-05
METTL21C	1.31749	-0.787388	0.273424	-2.87973	0.00398011	0.00741872
TSSK4	83.0401	-0.527796	0.100623	-5.24528	1.56e-07	4.63e-07
FITM1	20.9849	-0.0297278	0.113098	-0.26285	0.792666	0.852597
NAA30	2007.88	-0.263799	0.0485408	-5.43459	5.49e-08	1.69e-07
RDH12	20.3581	0.82027	0.114601	7.1576	8.21e-13	3.54e-12
AK7	123.585	-0.131634	0.127957	-1.02874	0.303604	0.394362
SLC24A4	34.1401	-1.1353	0.114781	-9.89097	4.56e-23	3.31e-22
SLC12A6	1439.85	-0.89799	0.0659015	-13.6262	2.8e-42	4.38e-41
SORD	3530.95	1.73046	0.11393	15.1888	4.19e-52	9.3e-51
DUOX2	60.9732	-0.669995	0.17135	-3.91011	9.23e-05	0.000210441
SLC27A2	1178.33	1.14289	0.193526	5.90562	3.51e-09	1.19e-08
HDC	157.97	-0.019397	0.182152	-0.106488	0.915195	0.94116
GCNT3	42.2654	1.86871	0.200238	9.33246	1.03e-20	6.7e-20
UBE2Q2	3655.42	0.0654941	0.0505517	1.29559	0.195118	0.26769
ETFA	4448.12	-0.424577	0.0759604	-5.58945	2.28e-08	7.25e-08
NCOA2	5388.45	0.0986703	0.0767135	1.28622	0.198367	0.271591
MAN2C1	2150.41	-0.56212	0.0612069	-9.18393	4.16e-20	2.61e-19
IGF1R	16364.1	0.857291	0.140594	6.09764	1.08e-09	3.78e-09
USP3	2369.8	0.183722	0.0466217	3.9407	8.12e-05	0.000186336
CYP11A1	69.5321	-1.53882	0.134026	-11.4815	1.63e-30	1.64e-29
CYP1A1	38.6902	-3.99843	0.283875	-14.0852	4.68e-45	8.13e-44
ULK3	2307.22	0.683747	0.0574059	11.9108	1.04e-32	1.14e-31
CYP1A2	1.33706	-2.35757	0.240086	-9.81968	9.26e-23	6.61e-22
RHCG	118.439	0.630847	0.258847	2.43714	0.0148039	0.0253841
POLG	2902.13	0.00632284	0.0473188	0.133622	0.893701	0.926694
RLBP1	10.9972	1.3459	0.331591	4.05892	4.93e-05	0.000115748
TICRR	573.406	2.07417	0.119023	17.4266	5.18e-68	1.83e-66
NTRK3	639.651	-1.25684	0.192756	-6.52035	7.01e-11	2.67e-10
SEC11A	6946.07	-0.040785	0.0440976	-0.92488	0.355028	0.450785
PMM2	1203.31	0.969237	0.0593095	16.342	4.96e-60	1.38e-58
SLC5A2	14.7319	1.04315	0.132152	7.89355	2.94e-15	1.45e-14
UQCRC2	10494.4	-0.332198	0.046333	-7.16979	7.51e-13	3.24e-12
MYLK3	34.0676	0.306769	0.155939	1.96723	0.0491561	0.076889
CHST4	43.0179	0.464596	0.248465	1.86986	0.0615026	0.0943131
GCSH	278.687	-0.242897	0.0721747	-3.3654	0.000764326	0.00156551
NDUFB10	4617.16	0.703494	0.0737383	9.54042	1.42e-21	9.63e-21
PDPK1	2607	0.169911	0.0555379	3.05937	0.002218	0.00428214
GALNS	1487.32	0.611928	0.0707376	8.65068	5.12e-18	2.91e-17
NCOR1	8290.04	-0.24199	0.0616785	-3.9234	8.73e-05	0.000199671
DPEP3	5.80085	-0.81782	0.155536	-5.25807	1.46e-07	4.33e-07
PCTP	1377.09	0.102679	0.0731645	1.4034	0.160498	0.225013
NPEPPS	7345.52	0.262228	0.0656319	3.99544	6.46e-05	0.000149651
SSH2	2124.1	-0.231986	0.0754501	-3.0747	0.00210715	0.00408084
ABCA8	1051.09	-3.89442	0.169375	-22.9928	5.5e-117	7.17e-115
G6PC3	4802.18	0.739041	0.0751062	9.83994	7.58e-23	5.43e-22
PTRH2	1716.79	1.03984	0.0866602	11.9991	3.59e-33	4.02e-32
IMPA2	1664.11	0.364675	0.123224	2.95946	0.00308179	0.00583824
SLC39A6	70107.4	1.68953	0.154944	10.9041	1.1e-27	9.78e-27
GALNT1	8253.65	0.343537	0.0589679	5.82584	5.68e-09	1.89e-08
ESCO1	1739.51	0.263104	0.0490601	5.3629	8.19e-08	2.49e-07
NPC1	3270.73	-0.167744	0.0556725	-3.01305	0.00258639	0.00494509
SLC14A1	218.682	-0.902649	0.171707	-5.25691	1.46e-07	4.36e-07
SLC13A5	22.3042	-0.679283	0.193034	-3.51898	0.000433215	0.000915575
MINK1	5002.9	-0.226081	0.0465089	-4.86102	1.17e-06	3.22e-06
SAT2	1750.83	-0.52991	0.0693023	-7.64636	2.07e-14	9.76e-14
PIK3R5	594.097	0.24301	0.0913675	2.6597	0.00782096	0.0139966
SLC16A3	2684.01	2.24561	0.119266	18.8285	4.41e-79	2.2e-77
CSNK1D	10048.9	0.359329	0.0434483	8.27026	1.34e-16	7.1e-16
ANAPC11	3982.34	1.16801	0.0858124	13.6112	3.43e-42	5.36e-41
FN3KRP	2915.73	0.334577	0.059517	5.62155	1.89e-08	6.06e-08
MAPK4	200.667	-0.0654411	0.268799	-0.243457	0.807651	0.863951
NT5C3B	2049.98	0.0501136	0.0675119	0.742293	0.45791	0.558587
ERBB2	49346.5	1.92557	0.161792	11.9016	1.16e-32	1.27e-31
PNMT	262.314	1.90304	0.25006	7.61034	2.73e-14	1.28e-13
FKBP10	9757.51	1.27845	0.089041	14.3579	9.5e-47	1.76e-45
SLC39A3	1164.24	0.801484	0.0643975	12.4459	1.47e-35	1.81e-34
PFKL	10357.5	0.562942	0.0656214	8.57864	9.6e-18	5.38e-17
TMEM91	269.657	-0.226044	0.0950906	-2.37714	0.0174473	0.0296221
SIRT3	1648.9	-0.176509	0.064104	-2.75348	0.00589652	0.0107356
HUNK	473.25	-0.739863	0.138777	-5.33131	9.75e-08	2.94e-07
SOD1	12909.6	0.462427	0.0667569	6.92703	4.3e-12	1.77e-11
DNMT3L	0.588195	1.3092	0.384406	3.40578	0.000659753	0.00136209
TRPM2	1172.25	1.28292	0.0988042	12.9845	1.5e-38	2.06e-37
AKT1	10473.8	0.627356	0.0572869	10.9511	6.56e-28	5.88e-27
SAE1	6315.66	0.71425	0.0487053	14.6647	1.08e-48	2.14e-47
LMTK3	725.03	1.34186	0.129953	10.3258	5.39e-25	4.27e-24
CBLC	1158.57	1.46486	0.121643	12.0423	2.13e-33	2.41e-32
SLC6A3	11.7147	0.465508	0.210976	2.20645	0.0273524	0.0448664
CARM1	2811.32	0.535623	0.053303	10.0486	9.31e-24	6.98e-23
SLC47A1	216.287	-0.532605	0.137502	-3.87343	0.000107315	0.000242933
SLC2A5	355.676	-0.102565	0.134978	-0.759864	0.447336	0.547903
PADI3	89.2758	2.06036	0.256632	8.02846	9.87e-16	5.01e-15
PADI1	9.01178	1.7775	0.239238	7.42984	1.09e-13	4.91e-13
EPHA2	1103.75	-1.09493	0.0928651	-11.7905	4.37e-32	4.67e-31
PGD	8446	-0.0553229	0.0687611	-0.804567	0.42107	0.520653
PLK4	666.795	1.75428	0.0882065	19.8883	5.13e-88	3.32e-86
MAP3K6	2237.22	-0.378765	0.0739357	-5.12289	3.01e-07	8.73e-07
HSPG2	19287.4	-0.900118	0.0982499	-9.16152	5.12e-20	3.2e-19
PRKACB	5257.97	0.735014	0.157223	4.67498	2.94e-06	7.81e-06
PIGK	2642.02	-0.209594	0.0550653	-3.80628	0.00014107	0.000314856
AZIN2	606.665	0.740446	0.0704382	10.512	7.61e-26	6.25e-25
PTPRF	41329.3	0.0904879	0.0662554	1.36574	0.172019	0.239378
CYP4B1	1756.62	-0.0811494	0.20731	-0.39144	0.695472	0.776494
SLC44A3	806.63	0.0385799	0.0877656	0.439579	0.660242	0.747199
ALDH9A1	9822.1	-0.313382	0.0587809	-5.33136	9.75e-08	2.94e-07
ATP1B1	13007	0.466018	0.109421	4.25895	2.05e-05	5.03e-05
NME7	916.678	0.399515	0.0573445	6.96693	3.24e-12	1.35e-11
MPC2	4810.42	0.713728	0.0805605	8.85953	8.04e-19	4.75e-18
UCK2	3480.53	0.476822	0.0732265	6.51161	7.44e-11	2.82e-10
MGST3	6218.83	-0.161787	0.0730365	-2.21515	0.0267498	0.0439582
ADCY10	37.4044	0.509105	0.152488	3.33865	0.000841868	0.00171553
PPOX	1274.83	0.70763	0.0663668	10.6624	1.53e-26	1.29e-25
SDHC	7341.12	0.36817	0.0493361	7.46249	8.49e-14	3.86e-13
USP21	2413.46	0.724582	0.0526563	13.7606	4.4e-43	7.1e-42
F13B	0.96165	1.89326	0.360441	5.25263	1.5e-07	4.46e-07
PIGM	2141.4	0.802634	0.0566852	14.1595	1.63e-45	2.88e-44
ABL2	3494.12	0.341625	0.0547959	6.23449	4.53e-10	1.63e-09
RGL1	1719.84	-1.51005	0.0823653	-18.3335	4.47e-75	1.99e-73
SETDB1	3450.13	0.496348	0.0485912	10.2148	1.7e-24	1.32e-23
CTSK	12788.8	0.0645126	0.114842	0.561751	0.574285	0.670467
PI4KB	6758.47	0.323653	0.0441699	7.32746	2.35e-13	1.04e-12
PIP5K1A	5422.05	0.645289	0.0519382	12.4242	1.93e-35	2.37e-34
CERS2	19226.9	1.31555	0.0697914	18.8497	2.96e-79	1.48e-77
DYRK3	652.011	-0.605117	0.0888559	-6.81009	9.75e-12	3.94e-11
SMYD2	2715.59	0.397291	0.0711128	5.58677	2.31e-08	7.35e-08
DUSP10	1539.18	0.138373	0.0984397	1.40566	0.159825	0.224191
ATP8B2	2634.77	-0.309751	0.0820291	-3.77612	0.000159292	0.000353531
NUP210L	18.2222	0.781865	0.157049	4.97848	6.41e-07	1.81e-06
SLC27A3	1805.41	-0.229978	0.0808849	-2.84327	0.00446529	0.00826462
SLC39A1	10476.4	0.771167	0.0516067	14.9432	1.73e-50	3.63e-49
AQP10	1.98325	0.139327	0.217182	0.641523	0.521183	0.620877
PKLR	2.77908	0.828899	0.189039	4.38481	1.16e-05	2.91e-05
HCN3	377.066	0.982856	0.0851232	11.5463	7.71e-31	7.86e-30
GALNT2	5829.01	0.539655	0.0644959	8.36728	5.9e-17	3.19e-16
SCCPDH	6340.54	0.997431	0.0937174	10.643	1.88e-26	1.58e-25
ACP1	4865.9	0.568831	0.0449042	12.6676	8.94e-37	1.15e-35
DEGS1	7115.6	0.457426	0.0936359	4.88516	1.03e-06	2.86e-06
ITPKB	3807.35	-0.310794	0.0709561	-4.38009	1.19e-05	2.97e-05
GUK1	10440.5	0.854224	0.076261	11.2013	4.02e-29	3.81e-28
CDC42BPA	4937.98	-0.365965	0.0841608	-4.3484	1.37e-05	3.41e-05
MBOAT2	5199.01	1.44582	0.0979336	14.7633	2.53e-49	5.12e-48
PARP1	16697.9	1.19862	0.0557228	21.5104	1.24e-102	1.17e-100
PYCR2	4266.41	0.843462	0.0620698	13.5889	4.66e-42	7.21e-41
LBR	2701.8	-0.0832364	0.0891271	-0.933907	0.350352	0.445719
EPHX1	11057.4	-0.509835	0.0891669	-5.71776	1.08e-08	3.52e-08
ETNK2	3036.4	1.47733	0.123431	11.9689	5.17e-33	5.75e-32
PTPN7	584.67	1.34249	0.124558	10.778	4.37e-27	3.78e-26
PDIA6	11826.3	0.642902	0.0712874	9.01846	1.91e-19	1.16e-18
ATP6V1C2	336.387	0.775813	0.153162	5.0653	4.08e-07	1.17e-06
GALM	1207.95	0.247501	0.0918939	2.69334	0.00707408	0.012738
ABCG8	5.32491	-1.69513	0.22432	-7.55677	4.13e-14	1.91e-13
CALM2	36383.7	0.383337	0.0487803	7.85844	3.89e-15	1.91e-14
NAT8	15.0466	0.925444	0.168717	5.48518	4.13e-08	1.29e-07
DUSP11	1438.43	0.108177	0.0352639	3.06765	0.00215747	0.00417284
ST6GAL2	693.503	1.25906	0.134217	9.38081	6.55e-21	4.28e-20
SLC20A1	4635.6	1.14088	0.0516472	22.0899	3.95e-108	4.23e-106
LIPT1	329.306	-0.526272	0.0424556	-12.3958	2.75e-35	3.35e-34
POLR2D	2463.61	0.405998	0.0424325	9.5681	1.09e-21	7.41e-21
GALNT13	185.182	-0.067099	0.202924	-0.33066	0.740901	0.81284
SLC4A10	65.2492	1.44618	0.246249	5.87285	4.28e-09	1.44e-08
UBR3	3757.29	-0.605786	0.0599936	-10.0975	5.67e-24	4.28e-23
PHOSPHO2	308.821	0.0788105	0.079529	0.990966	0.321702	0.414525
METTL21A	723.398	0.443409	0.0501821	8.83599	9.92e-19	5.84e-18
CTDSP1	7820.08	-0.304655	0.0484429	-6.28895	3.2e-10	1.16e-09
GMPPA	2851.69	0.831708	0.0561434	14.814	1.19e-49	2.44e-48
SLC25A38	2197.95	0.196741	0.0504796	3.89744	9.72e-05	0.000221163
CTDSPL	3767.48	-0.543492	0.0564444	-9.6288	6.04e-22	4.16e-21
PTPRG	3165.86	-0.925139	0.0858152	-10.7806	4.25e-27	3.68e-26
SLC25A26	1036.27	-0.449346	0.0434411	-10.3438	4.47e-25	3.55e-24
UBA3	3449.01	0.123684	0.0397066	3.11495	0.00183975	0.00359302
ADPRH	825.68	-0.771561	0.0631677	-12.2145	2.6e-34	3.06e-33
ALDH1L1	539.325	-4.73401	0.18926	-25.0133	4.38e-138	9.02e-136
AMT	394.092	-0.924672	0.107436	-8.60669	7.52e-18	4.24e-17
ECE2	772.379	1.95442	0.101606	19.2352	1.88e-82	1.02e-80
DGKQ	1353.04	0.703411	0.0654779	10.7427	6.41e-27	5.51e-26
SLC26A1	272.645	0.570934	0.0946137	6.03437	1.6e-09	5.53e-09
EPHA5	7.13835	-0.949623	0.201047	-4.72339	2.32e-06	6.22e-06
SLC10A6	48.8972	-1.91604	0.133749	-14.3257	1.51e-46	2.77e-45
SCD5	1138.46	-0.14516	0.130754	-1.11018	0.266924	0.352781
ENOPH1	2939.44	0.745746	0.0533219	13.9857	1.9e-44	3.23e-43
GC	1.36921	2.09144	0.672352	3.11063	0.0018669	0.00364324
TRMT10A	534.555	0.347976	0.0576584	6.03513	1.59e-09	5.5e-09
PYURF	140.191	0.142582	0.0787572	1.8104	0.0702339	0.10638
CAMK2D	2727.51	-0.578955	0.0923	-6.27253	3.55e-10	1.29e-09
FABP2	0.954703	-0.248842	0.262124	-0.949328	0.342454	0.437199
METTL14	1805.2	-0.25768	0.044618	-5.77526	7.68e-09	2.54e-08
SETD7	7719.13	-0.935203	0.070883	-13.1936	9.55e-40	1.37e-38
CBR4	1782.65	0.0474133	0.0659202	0.719252	0.471986	0.572514
CYP4V2	1782.93	-0.34094	0.0828645	-4.11443	3.88e-05	9.22e-05
NDUFS6	3100.46	0.970915	0.0868331	11.1814	5.03e-29	4.75e-28
SRD5A1	1627.15	0.485425	0.117227	4.14088	3.46e-05	8.27e-05
UGT3A1	3.30136	0.817188	0.352793	2.31633	0.02054	0.0344534
PLK2	7611.83	-0.0656014	0.102312	-0.641189	0.5214	0.621055
PIK3R1	9789.56	-1.39684	0.0928908	-15.0375	4.17e-51	8.97e-50
BHMT	8.71034	-0.66672	0.180282	-3.6982	0.00021713	0.000474931
PPIP5K2	3083.28	0.0383534	0.0570571	0.672193	0.501461	0.601491
PAM	9189.03	-0.761282	0.0932996	-8.15955	3.36e-16	1.75e-15
MYLK4	96.1189	-0.821411	0.104352	-7.87158	3.5e-15	1.72e-14
SLC17A4	1.05243	1.33779	0.490781	2.72585	0.00641368	0.0116227
HIGD2A	2809.59	0.292768	0.0677237	4.32298	1.54e-05	3.82e-05
PLA2G7	523.97	0.430079	0.138125	3.1137	0.00184759	0.00360772
TNFRSF21	3300.42	-0.711452	0.111305	-6.39191	1.64e-10	6.08e-10
HMGCLL1	131.923	-0.833106	0.198394	-4.19925	2.68e-05	6.47e-05
LGSN	6.94627	2.61244	0.29361	8.89767	5.7e-19	3.39e-18
CYP39A1	250.157	-1.2152	0.162077	-7.49767	6.5e-14	2.97e-13
RNF217	1035.46	-0.908368	0.0963358	-9.42919	4.13e-21	2.73e-20
SLC2A12	174.2	-1.09204	0.172675	-6.32425	2.54e-10	9.33e-10
SHPRH	954.366	-0.779383	0.0972606	-8.01335	1.12e-15	5.65e-15
TIAM2	571.844	-0.0989544	0.0796028	-1.2431	0.21383	0.290295
SLC22A3	175.349	-2.84115	0.16183	-17.5563	5.32e-69	1.93e-67
RBAK	1707.62	0.157169	0.0501788	3.13218	0.00173511	0.00339749
EGFR	4336.64	-1.8559	0.167493	-11.0805	1.56e-28	1.44e-27
MDH2	12662.3	0.481276	0.0591828	8.13202	4.22e-16	2.19e-15
PSPH	1086.83	1.09358	0.0884807	12.3595	4.33e-35	5.24e-34
MEPCE	4308.41	0.212846	0.0490433	4.33995	1.43e-05	3.54e-05
TLK2	2429.88	0.351963	0.0572995	6.14252	8.12e-10	2.87e-09
EPHA1	1185.9	0.501949	0.0732973	6.84813	7.48e-12	3.04e-11
CASK	4737.1	0.392641	0.0727077	5.40027	6.65e-08	2.04e-07
SLC16A2	1958.6	-0.659458	0.106495	-6.19239	5.93e-10	2.11e-09
CHST7	194.385	-1.10746	0.0785605	-14.097	3.96e-45	6.9e-44
NDUFB11	4974.94	0.770074	0.0720521	10.6877	1.16e-26	9.87e-26
TAF1	3599.37	-0.307421	0.0549244	-5.59717	2.18e-08	6.94e-08
EBP	2534.25	1.15117	0.0796482	14.4531	2.4e-47	4.51e-46
AWAT2	9.21626	0.440227	0.279933	1.57262	0.115808	0.167874
OGT	9737.44	-0.335535	0.0589771	-5.68925	1.28e-08	4.14e-08
PRPS1	2379.61	0.343493	0.0624658	5.49889	3.82e-08	1.19e-07
NSDHL	1786.01	0.536709	0.0588162	9.1252	7.16e-20	4.45e-19
CSGALNACT1	970.751	-0.78648	0.0945804	-8.31547	9.14e-17	4.89e-16
ATP6V1B2	6024.87	0.147069	0.0548328	2.68214	0.00731523	0.0131531
SLC25A37	2828.31	-0.735894	0.10092	-7.29183	3.06e-13	1.35e-12
STAR	27.9931	-0.0710716	0.166595	-0.426613	0.669661	0.754953
PXDNL	314.077	1.64728	0.194649	8.46284	2.61e-17	1.43e-16
ADHFE1	358.159	-1.97726	0.108562	-18.2132	4.06e-74	1.75e-72
SLC26A7	69.3666	-0.75391	0.179	-4.21179	2.53e-05	6.14e-05
PSKH2	1.47947	1.57521	0.322554	4.88355	1.04e-06	2.89e-06
ATP6V0D2	94.1117	0.959237	0.166352	5.76629	8.1e-09	2.67e-08
DPYS	12.2402	-1.34787	0.176303	-7.64517	2.09e-14	9.85e-14
POLR2K	3704.81	0.863498	0.0686808	12.5726	2.99e-36	3.77e-35
NDUFB9	9147.77	0.899644	0.086503	10.4001	2.48e-25	1.99e-24
SLC39A4	1413.4	1.94198	0.121393	15.9974	1.33e-57	3.49e-56
NAPRT	2160.05	0.873558	0.120215	7.26664	3.69e-13	1.62e-12
AK3	3633.97	-0.998633	0.0551625	-18.1035	2.99e-73	1.25e-71
UHRF2	2392.44	-0.145727	0.0538054	-2.70842	0.0067605	0.0122069
PLIN2	4034.99	-0.984698	0.103227	-9.53913	1.44e-21	9.74e-21
NTRK2	5948.08	-2.60074	0.180997	-14.3689	8.11e-47	1.5e-45
AUH	798.648	-0.550027	0.0506339	-10.8628	1.73e-27	1.53e-26
UGCG	9218.84	1.22578	0.115531	10.61	2.68e-26	2.24e-25
ALAD	4035.04	-0.695873	0.0575714	-12.0871	1.24e-33	1.41e-32
POLE3	4771.33	0.481643	0.0462479	10.4144	2.13e-25	1.72e-24
GBGT1	389.344	-0.106768	0.0882251	-1.21018	0.226212	0.304743
PTGES2	2285.73	0.740603	0.0687386	10.7742	4.56e-27	3.94e-26
PTGES	3186.61	0.607409	0.135951	4.46787	7.9e-06	2.01e-05
LRSAM1	1879.16	0.566641	0.0560202	10.1149	4.74e-24	3.6e-23
IDI2	1.0963	0.308966	0.251341	1.22927	0.218971	0.296171
INPP5E	847.819	0.0477545	0.0545897	0.87479	0.381688	0.479258
PDSS1	369.084	0.875012	0.0824503	10.6126	2.6e-26	2.18e-25
POLR3A	2316.38	0.286173	0.0517307	5.53198	3.17e-08	9.95e-08
HERC4	2873.06	-0.0213711	0.0492456	-0.433969	0.664311	0.750415
CAMK2G	2201.6	-0.174045	0.0492877	-3.5312	0.000413681	0.000876389
GLUD1	12076.9	-0.146638	0.0574356	-2.55309	0.0106773	0.0187355
ANKRD1	38.3744	1.51319	0.209307	7.22954	4.85e-13	2.11e-12
CYP17A1	21.8991	-0.499757	0.12348	-4.04726	5.18e-05	0.000121415
PAOX	372.937	0.241881	0.0668632	3.61755	0.000297403	0.00064037
[truncated: 1,483 more rows]

## Sheet: Supplementary table 7
Supplementary table 7, Differences in the molecular typing of pam50 based on WGCNA metabolism-related modules
	Basal	Her2	LumA	LumB	p
n	142	67	425	192
Glycerophospholipid (mean (SD))	0.02 (0.02)	0.00 (0.02)	0.00 (0.03)	-0.02 (0.02)	<0.001
Arachidonic acid (mean (SD))	-0.05 (0.01)	-0.01 (0.01)	0.02 (0.01)	0.01 (0.01)	<0.001
Carbon metabolism (mean (SD))	-0.02 (0.03)	-0.01 (0.02)	-0.01 (0.03)	0.01 (0.02)	<0.001
Glycolysis/Gluconeogenesis (mean (SD))	-0.02 (0.02)	-0.01 (0.02)	0.01 (0.03)	-0.02 (0.02)	<0.001
Pyrimidine/Purine (mean (SD))	0.03 (0.02)	0.02 (0.02)	-0.02 (0.02)	0.02 (0.02)	<0.001

## Sheet: Supplementary table 8
Supplementary table 8, Potential regulatory mechanism of metabolism-related genes
gene	Regulation type
AASS	Mutation
ABAT	Methylation;miRNA
ABCA8	miRNA
ABCB1	miRNA
ACAA2	Methylation
ACSS3	Methylation
ADCY4	Methylation;miRNA
ADCY5	Methylation
ADHFE1	Methylation
AK5	Mutation
AK8	miRNA
AKR7A3	Methylation;miRNA
ALDH1A3	Methylation
ALDOC	Methylation
ALPL	Methylation
APOA1	Methylation
APOB	Mutation
APOC3	Methylation
AQP1	Methylation;miRNA
ART1	Methylation
ART3	miRNA
ART4	Methylation
ATP1A2	miRNA
ATP2B3	Mutation
ATP6V0C	miRNA
B4GALT6	Methylation
BMPR1B	Methylation
BMX	miRNA
CA12	miRNA
CA14	Methylation
CDKL2	Methylation
CDO1	Methylation
CEL	Methylation
CELSR3	Mutation
CHST3	Methylation;miRNA
CHST6	Methylation
CHST7	Methylation
CMA1	miRNA
COX6A2	Methylation
COX6C	Methylation
COX7B2	Methylation
CPA1	Methylation
CTSG	miRNA
CYBRD1	miRNA
CYP2A13	Mutation
DEGS2	miRNA
DPM2	Methylation
EGFR	miRNA
ELOVL3	Methylation
ERBB2	Mutation
FADS2	Methylation
FBP1	miRNA
FUT8	miRNA
FXYD2	Methylation
GALNT14	Methylation
GALNT7	miRNA
GAMT	miRNA
GAPDH	Methylation
GGH	Methylation
GPIHBP1	miRNA
GSTM5	Methylation
HAAO	Methylation
HS3ST5	Mutation
INMT	miRNA
KCNJ11	Methylation;miRNA
LIMK1	Methylation
LPCAT2	Methylation
LPIN1	Mutation
MAPK15	Methylation
MAT1A	Methylation
MBOAT2	Methylation
ME1	Methylation
MGAT3	Methylation
MID1	miRNA
MKRN3	Methylation
MST1R	Methylation
MYLK	Mutation
MYO3B	Mutation
NAT1	Methylation;miRNA
NAT2	Methylation
NAT8L	Methylation
NEK5	miRNA
NMT2	Methylation
NPR2	Methylation
PDE1A	miRNA
PDE2A	miRNA
PFKFB1	Methylation
PGLYRP2	Methylation
PGM1	Methylation
PGM5	miRNA
PIK3R1	Mutation;Methylation
PLA2G3	Methylation
PLA2G4F	miRNA
PLCL2	Methylation
PNMT	Methylation
PPM1E	Methylation
PRKAR2B	Methylation
PTGS2	Methylation
PTK6	Methylation
PTPN7	Methylation
PTPRN2	Mutation
QPRT	Methylation
RLBP1	Methylation
RPS6KA3	Methylation
SDR16C5	Methylation
SEPHS2	Methylation
SERPINA3	Methylation
SLC12A5	Methylation
SLC13A2	Mutation
SLC15A1	Methylation;miRNA
SLC16A6	miRNA
SLC22A11	Methylation
SLC2A10	Methylation;miRNA
SLC36A2	Mutation
SLC39A6	miRNA
SLC44A4	Methylation;miRNA
SLC4A8	miRNA
SLC5A1	Methylation
SLC5A8	Methylation
SLC6A11	Methylation
SLC6A2	Methylation;miRNA
SLC6A9	Methylation
SLC7A2	Methylation
SLC7A5	Methylation
SLC7A8	Methylation;miRNA
SOD3	Methylation
SQLE	Methylation
SRMS	miRNA
STARD10	miRNA
STARD8	Mutation
SULT1C4	Methylation
SULT4A1	Methylation
TICRR	Mutation
TIE1	Methylation;miRNA
TNS2	miRNA
UGCG	Methylation;miRNA
WNK4	Methylation
